# Supplementary material for: STANCE: a unified statistical model to detect cell-type-specific spatially variable genes in spatial transcriptomics
Source: Nat Commun. 2025 Feb 20;16:1793. doi: 10.1038/s41467-025-57117-w (PMC11842841; doi:10.1038/s41467-025-57117-w)
Supplement: Supplementary file 4 — Source Data [file 41467_2025_57117_MOESM4_ESM.zip]

Archive with 20 entries (20 files):
- Source Data/FigS10.xlsx
- Source Data/Main figures/Fig3.xlsx
- Source Data/Main figures/Fig5.xlsx
- Source Data/Main figures/Fig6.xlsx
- Source Data/Main figures/Fig7.xlsx
- Source Data/Main figures/Fig8.xlsx
- Source Data/FigS11.xlsx
- Source Data/FigS12.xlsx
- Source Data/FigS13.xlsx
- Source Data/FigS15.xlsx
- Source Data/FigS16.xlsx
- Source Data/FigS17.xlsx
- Source Data/FigS18.xlsx
- Source Data/FigS20.xlsx
- Source Data/FigS21.xlsx
- Source Data/FigS22.xlsx
- Source Data/FigS23.xlsx
- Source Data/FigS5.xlsx
- Source Data/FigS8.xlsx
- Source Data/FigS9.xlsx
