# Supplementary material for: STANCE: a unified statistical model to detect cell-type-specific spatially variable genes in spatial transcriptomics
Source: Nat Commun. 2025 Feb 20;16:1793. doi: 10.1038/s41467-025-57117-w (PMC11842841; doi:10.1038/s41467-025-57117-w)
Supplement: Supplementary file 4 — Source Data [file 41467_2025_57117_MOESM4_ESM.zip › Source Data/FigS10.xlsx]

## Sheet: figS10
dispersion	method	CT	FDR	Power
0.7	STANCE-RCTD	CT1	0.01	0.087
0.7	STANCE-RCTD	CT1	0.03	0.139
0.7	STANCE-RCTD	CT1	0.05	0.176
0.7	STANCE-RCTD	CT1	0.07	0.211
0.7	STANCE-RCTD	CT1	0.1	0.255
0.7	STANCE-RCTD	CT2	0.01	0.329
0.7	STANCE-RCTD	CT2	0.03	0.414
0.7	STANCE-RCTD	CT2	0.05	0.472
0.7	STANCE-RCTD	CT2	0.07	0.506
0.7	STANCE-RCTD	CT2	0.1	0.553
0.7	STANCE-RCTD	CT3	0.01	0.765
0.7	STANCE-RCTD	CT3	0.03	0.845
0.7	STANCE-RCTD	CT3	0.05	0.879
0.7	STANCE-RCTD	CT3	0.07	0.899
0.7	STANCE-RCTD	CT3	0.1	0.921
0.7	STANCE-oracle	CT1	0.01	0.17
0.7	STANCE-oracle	CT1	0.03	0.24
0.7	STANCE-oracle	CT1	0.05	0.292
0.7	STANCE-oracle	CT1	0.07	0.327
0.7	STANCE-oracle	CT1	0.1	0.355
0.7	STANCE-oracle	CT2	0.01	0.345
0.7	STANCE-oracle	CT2	0.03	0.446
0.7	STANCE-oracle	CT2	0.05	0.501
0.7	STANCE-oracle	CT2	0.07	0.542
0.7	STANCE-oracle	CT2	0.1	0.584
0.7	STANCE-oracle	CT3	0.01	0.763
0.7	STANCE-oracle	CT3	0.03	0.842
0.7	STANCE-oracle	CT3	0.05	0.873
0.7	STANCE-oracle	CT3	0.07	0.892
0.7	STANCE-oracle	CT3	0.1	0.921
1.5	STANCE-RCTD	CT1	0.01	0.162
1.5	STANCE-RCTD	CT1	0.03	0.226
1.5	STANCE-RCTD	CT1	0.05	0.26
1.5	STANCE-RCTD	CT1	0.07	0.294
1.5	STANCE-RCTD	CT1	0.1	0.341
1.5	STANCE-RCTD	CT2	0.01	0.496
1.5	STANCE-RCTD	CT2	0.03	0.595
1.5	STANCE-RCTD	CT2	0.05	0.641
1.5	STANCE-RCTD	CT2	0.07	0.682
1.5	STANCE-RCTD	CT2	0.1	0.719
1.5	STANCE-RCTD	CT3	0.01	0.893
1.5	STANCE-RCTD	CT3	0.03	0.925
1.5	STANCE-RCTD	CT3	0.05	0.946
1.5	STANCE-RCTD	CT3	0.07	0.967
1.5	STANCE-RCTD	CT3	0.1	0.974
1.5	STANCE-oracle	CT1	0.01	0.24
1.5	STANCE-oracle	CT1	0.03	0.311
1.5	STANCE-oracle	CT1	0.05	0.359
1.5	STANCE-oracle	CT1	0.07	0.387
1.5	STANCE-oracle	CT1	0.1	0.424
1.5	STANCE-oracle	CT2	0.01	0.543
1.5	STANCE-oracle	CT2	0.03	0.627
1.5	STANCE-oracle	CT2	0.05	0.687
1.5	STANCE-oracle	CT2	0.07	0.71
1.5	STANCE-oracle	CT2	0.1	0.753
1.5	STANCE-oracle	CT3	0.01	0.908
1.5	STANCE-oracle	CT3	0.03	0.949
1.5	STANCE-oracle	CT3	0.05	0.967
1.5	STANCE-oracle	CT3	0.07	0.975
1.5	STANCE-oracle	CT3	0.1	0.981
