# Supplementary material for: STANCE: a unified statistical model to detect cell-type-specific spatially variable genes in spatial transcriptomics
Source: Nat Commun. 2025 Feb 20;16:1793. doi: 10.1038/s41467-025-57117-w (PMC11842841; doi:10.1038/s41467-025-57117-w)
Supplement: Supplementary file 4 — Source Data [file 41467_2025_57117_MOESM4_ESM.zip › Source Data/Main figures/Fig3.xlsx]

## Sheet: Fig3b
dispersion	Scenario	method	FDR	Power
0.7	Scenario1	SPARKX	0.01	0.832
0.7	Scenario1	SPARKX	0.03	0.861667
0.7	Scenario1	SPARKX	0.05	0.877667
0.7	Scenario1	SPARKX	0.07	0.890333
0.7	Scenario1	SPARKX	0.1	0.902
0.7	Scenario1	SPARK_G	0.01	0.951
0.7	Scenario1	SPARK_G	0.03	0.973
0.7	Scenario1	SPARK_G	0.05	0.980667
0.7	Scenario1	SPARK_G	0.07	0.986667
0.7	Scenario1	SPARK_G	0.1	0.991
0.7	Scenario1	STANCE_RCTD	0.01	0.948
0.7	Scenario1	STANCE_RCTD	0.03	0.969
0.7	Scenario1	STANCE_RCTD	0.05	0.975333
0.7	Scenario1	STANCE_RCTD	0.07	0.981333
0.7	Scenario1	STANCE_RCTD	0.1	0.987333
0.7	Scenario1	STANCE_oracle	0.01	0.948667
0.7	Scenario1	STANCE_oracle	0.03	0.969333
0.7	Scenario1	STANCE_oracle	0.05	0.975333
0.7	Scenario1	STANCE_oracle	0.07	0.981667
0.7	Scenario1	STANCE_oracle	0.1	0.987
0.7	Scenario2	SPARKX	0.01	0.832667
0.7	Scenario2	SPARKX	0.03	0.858
0.7	Scenario2	SPARKX	0.05	0.875
0.7	Scenario2	SPARKX	0.07	0.889333
0.7	Scenario2	SPARKX	0.1	0.906667
0.7	Scenario2	SPARK_G	0.01	0.948667
0.7	Scenario2	SPARK_G	0.03	0.975
0.7	Scenario2	SPARK_G	0.05	0.983667
0.7	Scenario2	SPARK_G	0.07	0.988333
0.7	Scenario2	SPARK_G	0.1	0.993667
0.7	Scenario2	STANCE_RCTD	0.01	0.956667
0.7	Scenario2	STANCE_RCTD	0.03	0.975333
0.7	Scenario2	STANCE_RCTD	0.05	0.983
0.7	Scenario2	STANCE_RCTD	0.07	0.987333
0.7	Scenario2	STANCE_RCTD	0.1	0.992
0.7	Scenario2	STANCE_oracle	0.01	0.957333
0.7	Scenario2	STANCE_oracle	0.03	0.976333
0.7	Scenario2	STANCE_oracle	0.05	0.984333
0.7	Scenario2	STANCE_oracle	0.07	0.988
0.7	Scenario2	STANCE_oracle	0.1	0.992667
0.7	Scenario3	SPARKX	0.01	0.829667
0.7	Scenario3	SPARKX	0.03	0.860333
0.7	Scenario3	SPARKX	0.05	0.873333
0.7	Scenario3	SPARKX	0.07	0.887
0.7	Scenario3	SPARKX	0.1	0.902333
0.7	Scenario3	SPARK_G	0.01	0.951
0.7	Scenario3	SPARK_G	0.03	0.973667
0.7	Scenario3	SPARK_G	0.05	0.982333
0.7	Scenario3	SPARK_G	0.07	0.986667
0.7	Scenario3	SPARK_G	0.1	0.990333
0.7	Scenario3	STANCE_RCTD	0.01	0.957667
0.7	Scenario3	STANCE_RCTD	0.03	0.973333
0.7	Scenario3	STANCE_RCTD	0.05	0.979667
0.7	Scenario3	STANCE_RCTD	0.07	0.984667
0.7	Scenario3	STANCE_RCTD	0.1	0.988667
0.7	Scenario3	STANCE_oracle	0.01	0.956667
0.7	Scenario3	STANCE_oracle	0.03	0.973667
0.7	Scenario3	STANCE_oracle	0.05	0.980667
0.7	Scenario3	STANCE_oracle	0.07	0.984667
0.7	Scenario3	STANCE_oracle	0.1	0.989
1.5	Scenario1	SPARKX	0.01	0.847667
1.5	Scenario1	SPARKX	0.03	0.875333
1.5	Scenario1	SPARKX	0.05	0.891
1.5	Scenario1	SPARKX	0.07	0.901333
1.5	Scenario1	SPARKX	0.1	0.919
1.5	Scenario1	SPARK_G	0.01	0.988333
1.5	Scenario1	SPARK_G	0.03	0.993667
1.5	Scenario1	SPARK_G	0.05	0.996333
1.5	Scenario1	SPARK_G	0.07	0.997667
1.5	Scenario1	SPARK_G	0.1	0.998667
1.5	Scenario1	STANCE_RCTD	0.01	0.986333
1.5	Scenario1	STANCE_RCTD	0.03	0.993667
1.5	Scenario1	STANCE_RCTD	0.05	0.995333
1.5	Scenario1	STANCE_RCTD	0.07	0.995667
1.5	Scenario1	STANCE_RCTD	0.1	0.998
1.5	Scenario1	STANCE_oracle	0.01	0.986333
1.5	Scenario1	STANCE_oracle	0.03	0.993333
1.5	Scenario1	STANCE_oracle	0.05	0.995667
1.5	Scenario1	STANCE_oracle	0.07	0.996
1.5	Scenario1	STANCE_oracle	0.1	0.998333
1.5	Scenario2	SPARKX	0.01	0.851
1.5	Scenario2	SPARKX	0.03	0.878333
1.5	Scenario2	SPARKX	0.05	0.893667
1.5	Scenario2	SPARKX	0.07	0.906667
1.5	Scenario2	SPARKX	0.1	0.923
1.5	Scenario2	SPARK_G	0.01	0.989
1.5	Scenario2	SPARK_G	0.03	0.997
1.5	Scenario2	SPARK_G	0.05	0.998333
1.5	Scenario2	SPARK_G	0.07	0.999
1.5	Scenario2	SPARK_G	0.1	0.999
1.5	Scenario2	STANCE_RCTD	0.01	0.990667
1.5	Scenario2	STANCE_RCTD	0.03	0.996667
1.5	Scenario2	STANCE_RCTD	0.05	0.999
1.5	Scenario2	STANCE_RCTD	0.07	0.999
1.5	Scenario2	STANCE_RCTD	0.1	0.999
1.5	Scenario2	STANCE_oracle	0.01	0.990333
1.5	Scenario2	STANCE_oracle	0.03	0.996667
1.5	Scenario2	STANCE_oracle	0.05	0.999
1.5	Scenario2	STANCE_oracle	0.07	0.999
1.5	Scenario2	STANCE_oracle	0.1	0.999
1.5	Scenario3	SPARKX	0.01	0.851667
1.5	Scenario3	SPARKX	0.03	0.877333
1.5	Scenario3	SPARKX	0.05	0.893
1.5	Scenario3	SPARKX	0.07	0.902
1.5	Scenario3	SPARKX	0.1	0.913667
1.5	Scenario3	SPARK_G	0.01	0.987667
1.5	Scenario3	SPARK_G	0.03	0.995667
1.5	Scenario3	SPARK_G	0.05	0.996667
1.5	Scenario3	SPARK_G	0.07	0.997
1.5	Scenario3	SPARK_G	0.1	0.997667
1.5	Scenario3	STANCE_RCTD	0.01	0.988333
1.5	Scenario3	STANCE_RCTD	0.03	0.994667
1.5	Scenario3	STANCE_RCTD	0.05	0.996333
1.5	Scenario3	STANCE_RCTD	0.07	0.996667
1.5	Scenario3	STANCE_RCTD	0.1	0.997333
1.5	Scenario3	STANCE_oracle	0.01	0.988333
1.5	Scenario3	STANCE_oracle	0.03	0.994667
1.5	Scenario3	STANCE_oracle	0.05	0.996333
1.5	Scenario3	STANCE_oracle	0.07	0.996667
1.5	Scenario3	STANCE_oracle	0.1	0.997333

## Sheet: Fig3c
dispersion	Scenario	method	FDR	Power
0.7	Scenario1	SPARK-X	0.01	0.002
0.7	Scenario1	SPARK-X	0.03	0.0128571
0.7	Scenario1	SPARK-X	0.05	0.0237143
0.7	Scenario1	SPARK-X	0.07	0.036
0.7	Scenario1	SPARK-X	0.1	0.058
0.7	Scenario1	SPARK-G	0.01	0.012
0.7	Scenario1	SPARK-G	0.03	0.0371429
0.7	Scenario1	SPARK-G	0.05	0.0665714
0.7	Scenario1	SPARK-G	0.07	0.088
0.7	Scenario1	SPARK-G	0.1	0.123714
0.7	Scenario1	STANCE-RCTD	0.01	0.026
0.7	Scenario1	STANCE-RCTD	0.03	0.0722857
0.7	Scenario1	STANCE-RCTD	0.05	0.105429
0.7	Scenario1	STANCE-RCTD	0.07	0.139429
0.7	Scenario1	STANCE-RCTD	0.1	0.186286
0.7	Scenario1	STANCE-oracle	0.01	0.0322857
0.7	Scenario1	STANCE-oracle	0.03	0.0842857
0.7	Scenario1	STANCE-oracle	0.05	0.126571
0.7	Scenario1	STANCE-oracle	0.07	0.163714
0.7	Scenario1	STANCE-oracle	0.1	0.218857
0.7	Scenario2	SPARK-X	0.01	0.00342857
0.7	Scenario2	SPARK-X	0.03	0.0125714
0.7	Scenario2	SPARK-X	0.05	0.022
0.7	Scenario2	SPARK-X	0.07	0.0328571
0.7	Scenario2	SPARK-X	0.1	0.0488571
0.7	Scenario2	SPARK-G	0.01	0.0488571
0.7	Scenario2	SPARK-G	0.03	0.103143
0.7	Scenario2	SPARK-G	0.05	0.150286
0.7	Scenario2	SPARK-G	0.07	0.186857
0.7	Scenario2	SPARK-G	0.1	0.239143
0.7	Scenario2	STANCE-RCTD	0.01	0.322
0.7	Scenario2	STANCE-RCTD	0.03	0.497429
0.7	Scenario2	STANCE-RCTD	0.05	0.584286
0.7	Scenario2	STANCE-RCTD	0.07	0.661714
0.7	Scenario2	STANCE-RCTD	0.1	0.731714
0.7	Scenario2	STANCE-oracle	0.01	0.569714
0.7	Scenario2	STANCE-oracle	0.03	0.734286
0.7	Scenario2	STANCE-oracle	0.05	0.815429
0.7	Scenario2	STANCE-oracle	0.07	0.858
0.7	Scenario2	STANCE-oracle	0.1	0.900286
0.7	Scenario3	SPARK-X	0.01	0.00371429
0.7	Scenario3	SPARK-X	0.03	0.00885714
0.7	Scenario3	SPARK-X	0.05	0.0174286
0.7	Scenario3	SPARK-X	0.07	0.0245714
0.7	Scenario3	SPARK-X	0.1	0.0448571
0.7	Scenario3	SPARK-G	0.01	0.0951429
0.7	Scenario3	SPARK-G	0.03	0.184286
0.7	Scenario3	SPARK-G	0.05	0.249714
0.7	Scenario3	SPARK-G	0.07	0.306857
0.7	Scenario3	SPARK-G	0.1	0.371429
0.7	Scenario3	STANCE-RCTD	0.01	0.671143
0.7	Scenario3	STANCE-RCTD	0.03	0.832571
0.7	Scenario3	STANCE-RCTD	0.05	0.888571
0.7	Scenario3	STANCE-RCTD	0.07	0.923714
0.7	Scenario3	STANCE-RCTD	0.1	0.954286
0.7	Scenario3	STANCE-oracle	0.01	0.918857
0.7	Scenario3	STANCE-oracle	0.03	0.971429
0.7	Scenario3	STANCE-oracle	0.05	0.984
0.7	Scenario3	STANCE-oracle	0.07	0.989714
0.7	Scenario3	STANCE-oracle	0.1	0.994571
1.5	Scenario1	SPARK-X	0.01	0.00171429
1.5	Scenario1	SPARK-X	0.03	0.00628571
1.5	Scenario1	SPARK-X	0.05	0.0142857
1.5	Scenario1	SPARK-X	0.07	0.0245714
1.5	Scenario1	SPARK-X	0.1	0.0411429
1.5	Scenario1	SPARK-G	0.01	0.01
1.5	Scenario1	SPARK-G	0.03	0.03
1.5	Scenario1	SPARK-G	0.05	0.0508571
1.5	Scenario1	SPARK-G	0.07	0.0728571
1.5	Scenario1	SPARK-G	0.1	0.108
1.5	Scenario1	STANCE-RCTD	0.01	0.032
1.5	Scenario1	STANCE-RCTD	0.03	0.078
1.5	Scenario1	STANCE-RCTD	0.05	0.112857
1.5	Scenario1	STANCE-RCTD	0.07	0.140857
1.5	Scenario1	STANCE-RCTD	0.1	0.191429
1.5	Scenario1	STANCE-oracle	0.01	0.0348571
1.5	Scenario1	STANCE-oracle	0.03	0.0845714
1.5	Scenario1	STANCE-oracle	0.05	0.122286
1.5	Scenario1	STANCE-oracle	0.07	0.159714
1.5	Scenario1	STANCE-oracle	0.1	0.210571
1.5	Scenario2	SPARK-X	0.01	0.00114286
1.5	Scenario2	SPARK-X	0.03	0.00742857
1.5	Scenario2	SPARK-X	0.05	0.0137143
1.5	Scenario2	SPARK-X	0.07	0.0245714
1.5	Scenario2	SPARK-X	0.1	0.0391429
1.5	Scenario2	SPARK-G	0.01	0.0265714
1.5	Scenario2	SPARK-G	0.03	0.064
1.5	Scenario2	SPARK-G	0.05	0.0977143
1.5	Scenario2	SPARK-G	0.07	0.128286
1.5	Scenario2	SPARK-G	0.1	0.164571
1.5	Scenario2	STANCE-RCTD	0.01	0.496
1.5	Scenario2	STANCE-RCTD	0.03	0.693143
1.5	Scenario2	STANCE-RCTD	0.05	0.784571
1.5	Scenario2	STANCE-RCTD	0.07	0.842571
1.5	Scenario2	STANCE-RCTD	0.1	0.897429
1.5	Scenario2	STANCE-oracle	0.01	0.790286
1.5	Scenario2	STANCE-oracle	0.03	0.903429
1.5	Scenario2	STANCE-oracle	0.05	0.946
1.5	Scenario2	STANCE-oracle	0.07	0.962857
1.5	Scenario2	STANCE-oracle	0.1	0.975429
1.5	Scenario3	SPARK-X	0.01	0.002
1.5	Scenario3	SPARK-X	0.03	0.008
1.5	Scenario3	SPARK-X	0.05	0.0151429
1.5	Scenario3	SPARK-X	0.07	0.0248571
1.5	Scenario3	SPARK-X	0.1	0.0428571
1.5	Scenario3	SPARK-G	0.01	0.0542857
1.5	Scenario3	SPARK-G	0.03	0.123143
1.5	Scenario3	SPARK-G	0.05	0.167714
1.5	Scenario3	SPARK-G	0.07	0.208
1.5	Scenario3	SPARK-G	0.1	0.258571
1.5	Scenario3	STANCE-RCTD	0.01	0.948857
1.5	Scenario3	STANCE-RCTD	0.03	0.984571
1.5	Scenario3	STANCE-RCTD	0.05	0.992286
1.5	Scenario3	STANCE-RCTD	0.07	0.996857
1.5	Scenario3	STANCE-RCTD	0.1	0.998571
1.5	Scenario3	STANCE-oracle	0.01	0.997429
1.5	Scenario3	STANCE-oracle	0.03	0.999714
1.5	Scenario3	STANCE-oracle	0.05	1
1.5	Scenario3	STANCE-oracle	0.07	1
1.5	Scenario3	STANCE-oracle	0.1	1

## Sheet: Fig3d
dispersion	method	FDR	Power
0.7	SPARK-X	0.01	0.689333
0.7	SPARK-X	0.03	0.724
0.7	SPARK-X	0.05	0.739333
0.7	SPARK-X	0.07	0.755
0.7	SPARK-X	0.1	0.771
0.7	SPARK-G	0.01	0.785667
0.7	SPARK-G	0.03	0.821333
0.7	SPARK-G	0.05	0.839333
0.7	SPARK-G	0.07	0.856333
0.7	SPARK-G	0.1	0.876
0.7	STANCE-RCTD	0.01	0.967333
0.7	STANCE-RCTD	0.03	0.982333
0.7	STANCE-RCTD	0.05	0.989667
0.7	STANCE-RCTD	0.07	0.992
0.7	STANCE-RCTD	0.1	0.994
0.7	STANCE-oracle	0.01	0.964667
0.7	STANCE-oracle	0.03	0.983333
0.7	STANCE-oracle	0.05	0.989333
0.7	STANCE-oracle	0.07	0.993
0.7	STANCE-oracle	0.1	0.995
1.5	SPARK-X	0.01	0.680667
1.5	SPARK-X	0.03	0.701333
1.5	SPARK-X	0.05	0.718333
1.5	SPARK-X	0.07	0.735333
1.5	SPARK-X	0.1	0.755667
1.5	SPARK-G	0.01	0.812
1.5	SPARK-G	0.03	0.855667
1.5	SPARK-G	0.05	0.879
1.5	SPARK-G	0.07	0.893667
1.5	SPARK-G	0.1	0.908667
1.5	STANCE-RCTD	0.01	0.985667
1.5	STANCE-RCTD	0.03	0.996
1.5	STANCE-RCTD	0.05	0.998667
1.5	STANCE-RCTD	0.07	0.999
1.5	STANCE-RCTD	0.1	0.999667
1.5	STANCE-oracle	0.01	0.986333
1.5	STANCE-oracle	0.03	0.996333
1.5	STANCE-oracle	0.05	0.998667
1.5	STANCE-oracle	0.07	0.999
1.5	STANCE-oracle	0.1	0.999667
