# Supplementary material for: STANCE: a unified statistical model to detect cell-type-specific spatially variable genes in spatial transcriptomics
Source: Nat Commun. 2025 Feb 20;16:1793. doi: 10.1038/s41467-025-57117-w (PMC11842841; doi:10.1038/s41467-025-57117-w)
Supplement: Supplementary file 4 — Source Data [file 41467_2025_57117_MOESM4_ESM.zip › Source Data/Main figures/Fig5.xlsx]

## Sheet: Fig5b
dispersion	method	CT	FDR	Power
0.7	STANCE-RCTD	CT1	0.01	0.025
0.7	STANCE-RCTD	CT1	0.03	0.071
0.7	STANCE-RCTD	CT1	0.05	0.105
0.7	STANCE-RCTD	CT1	0.07	0.146
0.7	STANCE-RCTD	CT1	0.1	0.187
0.7	STANCE-RCTD	CT2	0.01	0.171
0.7	STANCE-RCTD	CT2	0.03	0.26
0.7	STANCE-RCTD	CT2	0.05	0.318
0.7	STANCE-RCTD	CT2	0.07	0.37
0.7	STANCE-RCTD	CT2	0.1	0.423
0.7	STANCE-RCTD	CT3	0.01	0.731
0.7	STANCE-RCTD	CT3	0.03	0.826
0.7	STANCE-RCTD	CT3	0.05	0.865
0.7	STANCE-RCTD	CT3	0.07	0.892
0.7	STANCE-RCTD	CT3	0.1	0.908
0.7	STANCE-oracle	CT1	0.01	0.123
0.7	STANCE-oracle	CT1	0.03	0.187
0.7	STANCE-oracle	CT1	0.05	0.223
0.7	STANCE-oracle	CT1	0.07	0.264
0.7	STANCE-oracle	CT1	0.1	0.306
0.7	STANCE-oracle	CT2	0.01	0.361
0.7	STANCE-oracle	CT2	0.03	0.448
0.7	STANCE-oracle	CT2	0.05	0.505
0.7	STANCE-oracle	CT2	0.07	0.537
0.7	STANCE-oracle	CT2	0.1	0.586
0.7	STANCE-oracle	CT3	0.01	0.781
0.7	STANCE-oracle	CT3	0.03	0.836
0.7	STANCE-oracle	CT3	0.05	0.872
0.7	STANCE-oracle	CT3	0.07	0.895
0.7	STANCE-oracle	CT3	0.1	0.912
0.7	spVC-RCTD	CT1	0.01	0.014
0.7	spVC-RCTD	CT1	0.03	0.031
0.7	spVC-RCTD	CT1	0.05	0.054
0.7	spVC-RCTD	CT1	0.07	0.07
0.7	spVC-RCTD	CT1	0.1	0.094
0.7	spVC-RCTD	CT2	0.01	0.149
0.7	spVC-RCTD	CT2	0.03	0.16
0.7	spVC-RCTD	CT2	0.05	0.175
0.7	spVC-RCTD	CT2	0.07	0.194
0.7	spVC-RCTD	CT2	0.1	0.227
0.7	spVC-RCTD	CT3	0.01	0.302
0.7	spVC-RCTD	CT3	0.03	0.322
0.7	spVC-RCTD	CT3	0.05	0.335
0.7	spVC-RCTD	CT3	0.07	0.348
0.7	spVC-RCTD	CT3	0.1	0.362
0.7	spVC-oracle	CT1	0.01	0.031
0.7	spVC-oracle	CT1	0.03	0.05
0.7	spVC-oracle	CT1	0.05	0.07
0.7	spVC-oracle	CT1	0.07	0.086
0.7	spVC-oracle	CT1	0.1	0.122
0.7	spVC-oracle	CT2	0.01	0.27
0.7	spVC-oracle	CT2	0.03	0.286
0.7	spVC-oracle	CT2	0.05	0.299
0.7	spVC-oracle	CT2	0.07	0.306
0.7	spVC-oracle	CT2	0.1	0.329
0.7	spVC-oracle	CT3	0.01	0.54
0.7	spVC-oracle	CT3	0.03	0.555
0.7	spVC-oracle	CT3	0.05	0.565
0.7	spVC-oracle	CT3	0.07	0.575
0.7	spVC-oracle	CT3	0.1	0.59
1.5	STANCE-RCTD	CT1	0.01	0.126
1.5	STANCE-RCTD	CT1	0.03	0.208
1.5	STANCE-RCTD	CT1	0.05	0.256
1.5	STANCE-RCTD	CT1	0.07	0.294
1.5	STANCE-RCTD	CT1	0.1	0.337
1.5	STANCE-RCTD	CT2	0.01	0.451
1.5	STANCE-RCTD	CT2	0.03	0.536
1.5	STANCE-RCTD	CT2	0.05	0.59
1.5	STANCE-RCTD	CT2	0.07	0.623
1.5	STANCE-RCTD	CT2	0.1	0.673
1.5	STANCE-RCTD	CT3	0.01	0.856
1.5	STANCE-RCTD	CT3	0.03	0.904
1.5	STANCE-RCTD	CT3	0.05	0.918
1.5	STANCE-RCTD	CT3	0.07	0.931
1.5	STANCE-RCTD	CT3	0.1	0.945
1.5	STANCE-oracle	CT1	0.01	0.212
1.5	STANCE-oracle	CT1	0.03	0.29
1.5	STANCE-oracle	CT1	0.05	0.334
1.5	STANCE-oracle	CT1	0.07	0.378
1.5	STANCE-oracle	CT1	0.1	0.415
1.5	STANCE-oracle	CT2	0.01	0.6
1.5	STANCE-oracle	CT2	0.03	0.693
1.5	STANCE-oracle	CT2	0.05	0.737
1.5	STANCE-oracle	CT2	0.07	0.77
1.5	STANCE-oracle	CT2	0.1	0.811
1.5	STANCE-oracle	CT3	0.01	0.897
1.5	STANCE-oracle	CT3	0.03	0.937
1.5	STANCE-oracle	CT3	0.05	0.955
1.5	STANCE-oracle	CT3	0.07	0.967
1.5	STANCE-oracle	CT3	0.1	0.978
1.5	spVC-RCTD	CT1	0.01	0.03
1.5	spVC-RCTD	CT1	0.03	0.05
1.5	spVC-RCTD	CT1	0.05	0.07
1.5	spVC-RCTD	CT1	0.07	0.088
1.5	spVC-RCTD	CT1	0.1	0.117
1.5	spVC-RCTD	CT2	0.01	0.218
1.5	spVC-RCTD	CT2	0.03	0.243
1.5	spVC-RCTD	CT2	0.05	0.253
1.5	spVC-RCTD	CT2	0.07	0.267
1.5	spVC-RCTD	CT2	0.1	0.296
1.5	spVC-RCTD	CT3	0.01	0.415
1.5	spVC-RCTD	CT3	0.03	0.43
1.5	spVC-RCTD	CT3	0.05	0.445
1.5	spVC-RCTD	CT3	0.07	0.465
1.5	spVC-RCTD	CT3	0.1	0.483
1.5	spVC-oracle	CT1	0.01	0.083
1.5	spVC-oracle	CT1	0.03	0.102
1.5	spVC-oracle	CT1	0.05	0.121
1.5	spVC-oracle	CT1	0.07	0.134
1.5	spVC-oracle	CT1	0.1	0.159
1.5	spVC-oracle	CT2	0.01	0.435
1.5	spVC-oracle	CT2	0.03	0.448
1.5	spVC-oracle	CT2	0.05	0.46
1.5	spVC-oracle	CT2	0.07	0.471
1.5	spVC-oracle	CT2	0.1	0.488
1.5	spVC-oracle	CT3	0.01	0.676
1.5	spVC-oracle	CT3	0.03	0.687
1.5	spVC-oracle	CT3	0.05	0.695
1.5	spVC-oracle	CT3	0.07	0.704
1.5	spVC-oracle	CT3	0.1	0.711
