# Supplementary material for: STANCE: a unified statistical model to detect cell-type-specific spatially variable genes in spatial transcriptomics
Source: Nat Commun. 2025 Feb 20;16:1793. doi: 10.1038/s41467-025-57117-w (PMC11842841; doi:10.1038/s41467-025-57117-w)
Supplement: Supplementary file 4 — Source Data [file 41467_2025_57117_MOESM4_ESM.zip › Source Data/Main figures/Fig6.xlsx]

## Sheet: Fig6a
The number of ctSVGs detected by STANCE
Cell Type	Number
B cell	41
CAFs	20
Endothelial	19
Epithelial	204
Myeloid	28
Plasma cells	27
PVL	20
T cells	88
Total	286

## Sheet: Fig6b
Number of the ctSVG intersection between cell types
	B cell	CAFs	Endothelial	Epithelial	Myeloid	Plasma cell	PVL	T cell
B cell	41	4	4	24	8	2	4	18
CAFs	4	20	0	6	1	2	6	3
Endothelial	4	0	19	8	2	0	1	7
Epithelial	24	6	8	204	16	23	4	43
Myeloid	8	1	2	16	28	3	2	10
Plasma cell	2	2	0	23	3	27	1	7
PVL	4	6	1	4	2	1	20	7
T cell	18	3	7	43	10	7	7	88

## Sheet: Fig6c
Gene type	Method	ARI
SVG by SPARK	SpatialPCA	0.3941
utSVG by STANCE	SpatialPCA	0.4541
ctSVG by STANCE	SpatialPCA	0.4226

## Sheet: Fig6e
T.cells
	B.cells	CAFs	Endothelial	Epithelial	Myeloid	Plasma.Cells	PVL	T.cells	Error_residuals
IL10RA	2.78026543478934e-05	1.90087037609717e-06	0.00378305	0.0055944	6.90318724460248e-06	0.00813257	2.15151136426897e-06	2.9315	0.0430109
SEPT1	4.10993495012542e-05	0.000799651	2.83447818319987e-05	0.0072809	1.15506030952249e-07	7.50259672790537e-06	1.42920746583484e-05	1.69511	0.0616136
VOPP1	0.00309279	5.88807923479515e-08	0.00279384	0.00486117	0.0380924	1.44368573769559e-06	4.88877360801627e-06	2.89803	0.0746143
CD3D	0.0676206	5.25511035455514e-06	1.01705186746277e-05	2.59839196644144e-06	3.29755886754021e-06	3.92333660474399e-06	3.10451972645663e-06	3.44898	0.102264
TBC1D10C	6.45106014733649e-05	4.93780059033132e-08	0.000384665	0.00230597	1.0837015313049e-06	1.82785328496492e-06	4.11048840162546e-08	2.29319	0.11343
MAT2A	4.68325742743699e-05	6.96841844625759e-05	8.30440674414643e-09	1.41837127979649e-07	0.00123828	1.16459812973273e-13	1.27780666467154e-09	1.1368	0.0572783
DDX5	3.04879473887583e-05	2.81355377282293e-06	0.00128225	0.0366574	0.000740734	0.0286621	3.05686706125487e-06	3.75002	0.143238
BTF3	0.0153884	0.000169018	0.000185076	0.00588664	0.000543386	7.19272109390314e-08	0.000536398	2.14543	0.0983169
ABCF1	0.0340914	4.92878025600066e-06	2.47355703906242e-05	0.00734498	0.000251477	1.37884589244876e-06	1.21060253695981e-06	1.8582	0.0631587
PSD4	0.000203437	3.18224485297676e-05	1.70788739298854e-06	0.00497094	1.08692844801124e-05	4.06417865801876e-06	6.81621031896695e-06	1.55933	0.0914162
CAPS	4.38992646774601e-05	2.49062700170738e-07	5.77096828236484e-07	1.53755785639985e-09	3.71996611341479e-07	4.00343164419722e-08	5.89917920092781e-08	0.925153	0.0631707
C1orf56	1.24682345077148e-07	6.2544775064043e-05	1.08905287031343e-05	0.00110254	0.000712691	7.65748781041485e-06	2.11446455957942e-05	0.942454	0.0653342
FXR2	2.61057485283706e-06	0.000114225	1.45006265586037e-06	0.00320504	4.04203058208912e-07	1.77755336772079e-07	5.1334057738923e-06	0.966233	0.0775393
CYTH4	5.40230832233997e-06	1.48941658780601e-05	5.73061890747654e-06	9.90469646216119e-05	5.5221825091331e-06	6.50297385166828e-06	9.1318113331888e-06	1.07146	0.0895975
CCNI	0.000334777	1.52168237726548e-06	2.07212888479235e-12	8.43931566354494e-09	3.1738441117434e-06	1.89474166901026e-07	1.34915451854463e-08	1.07791	0.0957606
MOGS	7.42160154701883e-06	0.000831626	1.06888175625289e-06	0.000639702	1.76436475680778e-05	6.74104239118727e-06	9.6267978802021e-07	1.17992	0.109
SRP14	0.00744147	8.04892782132424e-07	2.10013612542443e-09	0.00220782	0.00639747	9.98227343732577e-07	3.05696800510684e-05	0.833766	0.0642176
FMNL1	0.000171205	8.6227232677116e-07	3.36848226528652e-06	0.00611996	5.90714230211582e-05	5.21494762218854e-08	5.44476150122193e-07	1.06018	0.0979864
ADGRG1	0.0461708	6.74458439009514e-08	6.74160689602065e-05	0.0456706	0.0492776	0.013616	0.000177507	2.29777	0.0740052
RNASEH2C	1.20167661025058e-06	1.7756311008611e-08	9.85223711770147e-10	1.87353225025724e-06	9.92779425306595e-07	8.32820391485987e-09	2.55086495633784e-07	1.07759	0.111907
Plasma.cells
	B.cells	CAFs	Endothelial	Epithelial	Myeloid	Plasma.Cells	PVL	T.cells	Error_residuals
IGHA2	9.1799888069318e-07	0.00117444	0.00807386	0.164754	0.000128789	3.1617	3.26675641485672e-06	1.92421	0.284896
IGLV3-21	0.000645587	0.0550565	1.82754536147927e-05	0.000878736	1.19503809512927e-07	0.204992	1.287243962896e-09	0.0102701	0.114134
IGHA1	0.000565316	0.51693	0.0656446	0.669109	0.000129848	3.88457	1.05162	1.05671	0.0940774
SSR4	1.78033255988736e-05	2.86872600603339e-07	1.97064	0.00620723	2.0147761789166e-05	1.52358	7.02689916188207e-05	0.416615	0.221535
DERL3	0.0682043	5.02118734247371e-07	0.00790751	7.26217158937361e-09	0.000621775	0.311241	0.30309	0.0985202	0.161251
IGLC3	1.58144	1.96413	1.03626	0.735239	0.590771	2.45397	2.06581764309948e-06	0.419879	0.138713
MCF2L	0.131129	0.0371319	0.107575	0.313714	1.31852886638261e-05	0.251234	1.04348698233326e-05	0.000924053	0.11619
MMP9	1.90491100558317e-05	1.95214726583715e-05	1.92334337276868e-05	0.0075812	0.241735	0.178719	8.45041382560713e-05	2.80948245849207e-07	0.261604
TACSTD2	0.00215899	0.000431903	0.000136025	0.251532	0.000110619	0.139566	8.62425650261373e-05	0.184753	0.0727695
IGKC	2.54302	0.0079566	0.0159811	0.707754	2.10058	1.6858	0.0858135	0.781195	0.0492401
MMACHC	0.00131001	6.10239368190234e-06	0.0250842	0.123301	0.00251744	0.0764869	0.0041312	5.73843470477268e-06	0.146882
S100A11	0.000934933	0.00282541	0.0136689	0.128298	0.00129027	0.119792	0.00256309	0.0744171	0.253068
CTNND1	0.00728101	0.00385349	0.00879209	0.0949603	0.0009149	0.0646593	0.00337008	0.0900559	0.0632493
ALDH16A1	9.57533652318108e-09	3.44098404440999e-05	0.00943163	0.000253926	0.000244028	0.0273694	0.00584895	0.00239183	0.0984701
SEC16A	0.0125481	0.133169	0.006473	0.601217	0.590097	0.357191	0.0106667	3.319346972356e-05	0.190657
IGHG1	1.86231095970378e-08	3.74010131149803e-10	0.0126838	0.602265	0.142111	1.01492	4.12391530203007e-11	3.47426	0.193978
IGLC2	1.07122	0.605221	8.67199540704002e-06	1.08762	0.608233	1.6197	3.54736	0.00678704	0.230936
TPD52	4.50195459449193e-07	0.041895	3.79006315237464e-05	0.239165	4.39035232444827e-05	0.112677	2.99288372848672e-06	0.171876	0.0808238
MZB1	1.02888058609423e-05	8.16811897930357e-05	6.70030781301084e-05	0.232445	0.000465994	0.430026	2.29346620430667e-05	1.63191	0.268792
C19orf70	0.0369376	0.0038334	0.00213187	0.000134555	0.000306556	0.0837935	0.000701686	0.165369	0.252264

## Sheet: Fig6f
T cell
	query	significant	p_value	term_size	query_size	intersection_size	precision	recall	term_id	source	term_name
1	query_1	TRUE	1.10192254182034e-07	1586	79	26	0.329114	0.0163934	GO:0009607	GO:BP	response to biotic stimulus
2	query_1	TRUE	1.53842724400025e-07	3855	79	40	0.506329	0.0103761	GO:0006950	GO:BP	response to stress
3	query_1	TRUE	1.59301803783797e-07	698	79	18	0.227848	0.025788	GO:0002252	GO:BP	immune effector process
4	query_1	TRUE	3.81476435295532e-07	1054	79	21	0.265823	0.0199241	GO:0002684	GO:BP	positive regulation of immune system process
5	query_1	TRUE	4.14780008054354e-07	555	79	16	0.202532	0.0288288	GO:0042110	GO:BP	T cell activation
6	query_1	TRUE	5.39062204067698e-07	1988	79	28	0.35443	0.0140845	GO:0006955	GO:BP	immune response
7	query_1	TRUE	5.99278974427271e-07	2776	79	33	0.417722	0.0118876	GO:0002376	GO:BP	immune system process
8	query_1	TRUE	8.06030290777378e-07	8976	79	61	0.772152	0.0067959	GO:0050896	GO:BP	response to stimulus
9	query_1	TRUE	1.30432614053071e-06	6250	79	50	0.632911	0.008	GO:0048518	GO:BP	positive regulation of biological process
10	query_1	TRUE	2.34371719985513e-06	1548	79	24	0.303797	0.0155039	GO:0051707	GO:BP	response to other organism
Plasma cell
	query	significant	p_value	term_size	query_size	intersection_size	precision	recall	term_id	source	term_name
1	query_1	TRUE	1.52890934673103e-05	68	23	5	0.217391	0.0735294	GO:0019731	GO:BP	antibacterial humoral response
2	query_1	TRUE	1.90554378403136e-05	71	23	5	0.217391	0.0704225	GO:0050853	GO:BP	B cell receptor signaling pathway
3	query_1	TRUE	0.000106376	204	23	6	0.26087	0.0294118	GO:0016064	GO:BP	immunoglobulin mediated immune response
4	query_1	TRUE	0.000115998	207	23	6	0.26087	0.0289855	GO:0019724	GO:BP	B cell mediated immunity
5	query_1	TRUE	0.000136161	39	23	4	0.173913	0.102564	GO:0045730	GO:BP	respiratory burst
6	query_1	TRUE	0.000149311	9	23	3	0.130435	0.333333	GO:0060267	GO:BP	positive regulation of respiratory burst
7	query_1	TRUE	0.000167403	41	23	4	0.173913	0.097561	GO:0006958	GO:BP	complement activation, classical pathway
8	query_1	TRUE	0.000417269	131	23	5	0.217391	0.0381679	GO:0019730	GO:BP	antimicrobial humoral response
9	query_1	TRUE	0.000558095	55	23	4	0.173913	0.0727273	GO:0002455	GO:BP	humoral immune response mediated by circulating immunoglobulin
10	query_1	TRUE	0.00103297	64	23	4	0.173913	0.0625	GO:0006956	GO:BP	complement activation
