# Supplementary material for: STANCE: a unified statistical model to detect cell-type-specific spatially variable genes in spatial transcriptomics
Source: Nat Commun. 2025 Feb 20;16:1793. doi: 10.1038/s41467-025-57117-w (PMC11842841; doi:10.1038/s41467-025-57117-w)
Supplement: Supplementary file 4 — Source Data [file 41467_2025_57117_MOESM4_ESM.zip › Source Data/Main figures/Fig7.xlsx]

## Sheet: Fig7a
The number of ctSVGs detected by STANCE
Cell Type	Number
B cell	126
Plasma	67
T cell	235
NK	93
EC	656
RCC	357
Epi_non-PT	546
Epi_PT	374
Fibro	676
Myeloid	469
PDC	107
Mast	340
Total	2094

## Sheet: Fig7b
Number of the ctSVG intersection between cell types
	B cell	Plasma	T cell	NK	EC	RCC	Epi_nonPT	Epi_PT	Fibro	Myeloid	pDC	Mast
B cell	126	7	21	23	42	47	68	38	60	54	23	35
Plasma	7	67	5	6	24	19	19	10	23	24	14	24
T cell	21	5	235	29	47	48	47	30	57	54	17	26
NK	23	6	29	93	35	48	48	33	40	33	17	20
EC	42	24	47	35	656	131	147	92	199	124	43	109
RCC	47	19	48	48	131	357	154	117	155	149	40	73
Epi_nonPT	68	19	47	48	147	154	546	141	234	164	44	91
Epi_PT	38	10	30	33	92	117	141	374	131	82	20	46
Fibro	60	23	57	40	199	155	234	131	676	200	49	99
Myeloid	54	24	54	33	124	149	164	82	200	469	54	79
pDC	23	14	17	17	43	40	44	20	49	54	107	32
Mast	35	24	26	20	109	73	91	46	99	79	32	340

## Sheet: Fig7d
T cell
	B-cell	Plasma	T-cell	NK	EC	RCC	Epi_non-PT	Epi_PT	Fibro	Myeloid	pDC	Mast	Error_residuals
IKZF3	1e-06	1e-06	6.71168	1e-06	0.000818251	1e-06	1e-06	1e-06	0.0842862	0.0261586	1e-06	0.0719315	0.0496948
TNFRSF9	1e-06	1e-06	8.14163	1e-06	1e-06	1e-06	1e-06	1e-06	0.192183	0.000869926	0.0655863	1e-06	0.0446541
HMGB2	1e-06	1e-06	6.99776	1e-06	1e-06	1e-06	0.0146706	1e-06	1e-06	0.00105573	0.161784	1e-06	0.116743
SDF2L1	1e-06	1e-06	2.19962	1e-06	1e-06	0.0101008	1e-06	1e-06	1e-06	1e-06	1e-06	1e-06	0.0823892
CXCR3	1e-06	1e-06	1.67345	1e-06	0.0207008	0.0025761	1e-06	1e-06	1e-06	0.0133823	1e-06	1e-06	0.0390018
RELB	1e-06	1e-06	1.57425	1e-06	0.0249323	1e-06	1e-06	1e-06	1e-06	0.00747038	1e-06	0.0027293	0.0364798
RHOF	1e-06	1e-06	1.71773	1e-06	1e-06	1e-06	1e-06	1e-06	0.0643972	1e-06	1e-06	1e-06	0.0335385
CCL5	1e-06	1e-06	268.64	0.405201	1e-06	0.0722962	0.0702044	1e-06	1.60391	1e-06	12.76	1.01498	0.153139
SH2D1A	1e-06	1e-06	3.04272	1e-06	1e-06	1e-06	1e-06	0.00175263	0.140685	0.00423627	1e-06	1e-06	0.0366333
PPP6R2	1e-06	1e-06	1.47434	1e-06	1e-06	1e-06	1e-06	0.00635754	1e-06	0.0217357	1e-06	1e-06	0.0631438
RAB27A	1e-06	1e-06	1.93903	1e-06	0.0263751	1e-06	1e-06	1e-06	0.0332798	0.00700824	1e-06	1e-06	0.0572059
CD3G	1e-06	0.103063	4.38446	1e-06	1e-06	1e-06	1e-06	1e-06	0.12474	0.0117303	1e-06	1e-06	0.0434079
CCR5	1e-06	1e-06	5.30006	1e-06	0.014817	7.13544848913312e-05	1e-06	1e-06	1e-06	0.0165697	1e-06	0.265287	0.0587792
IL15RA	1e-06	0.0245469	1.36586	1e-06	1e-06	0.00170018	0.010211	1e-06	1e-06	0.0157482	1e-06	1e-06	0.0396966
ITM2A	1e-06	1e-06	3.02584	1e-06	0.0421292	1e-06	1e-06	1e-06	0.0857988	0.0303737	1e-06	1e-06	0.0549743
LCK	1e-06	1e-06	5.02593	1e-06	0.077587	0.00197808	0.00806532	1e-06	0.0371618	0.00874347	1e-06	0.188402	0.05695
RESF1	1e-06	1e-06	1.16127	1e-06	1e-06	0.00384496	0.00276806	1e-06	1e-06	0.0105303	1e-06	1e-06	0.0724876
MAP4K1	1e-06	1e-06	3.9502	1e-06	0.0305786	1e-06	1e-06	0.00107166	0.240054	1e-06	1e-06	1e-06	0.0341358
CLDN3	1e-06	1e-06	0.745369	1e-06	1e-06	0.0203728	0.00182687	1e-06	1e-06	1e-06	1e-06	1e-06	0.0388238
RNF149	1e-06	1e-06	1.58418	1e-06	1e-06	0.004272	0.00735999	1e-06	1e-06	0.0260216	1e-06	1e-06	0.102691
pDC
	B-cell	Plasma	T-cell	NK	EC	RCC	Epi_non-PT	Epi_PT	Fibro	Myeloid	pDC	Mast	Error_residuals
DCUN1D4	1e-06	1e-06	1e-06	1e-06	1e-06	0.00107358	1e-06	0.00382354	0.00157186	0.00336615	1.38554	1e-06	0.0505438
PLD4	1e-06	0.123058	1e-06	0.0117394	0.0139745	0.000340009	0.00022927	0.0148423	1e-06	0.0137245	3.80379	0.0217995	0.0554676
RGS2	0.193116	1e-06	1e-06	1e-06	1e-06	0.0050568	0.0722171	0.0669939	1e-06	0.186328	10.5959	0.175036	0.0784976
RIT1	1e-06	1e-06	1e-06	1e-06	0.070695	1e-06	0.0237565	0.146758	0.0901438	1e-06	4.93317	0.0476156	0.06831
GPR183	0.143015	1e-06	1e-06	1e-06	0.0331271	0.00953657	0.00214096	1e-06	0.210119	0.00256931	4.73616	1e-06	0.0389395
CCDC127	0.0983526	9.99999995174917e-07	9.99999998458342e-07	9.99999998391138e-07	9.99999981924574e-07	9.99999514158362e-07	9.99999937052965e-07	9.99999990955782e-07	0.0501286	0.00126964	1.88006	1.00000000031643e-06	0.0386767
SDCCAG8	1e-06	1e-06	1e-06	1e-06	0.0344426	0.00151675	1e-06	1e-06	1e-06	0.00215122	0.755466	1e-06	0.0453945
IRF8	1e-06	0.0276018	1.48909	0.303345	1e-06	0.0100448	1e-06	0.0165749	1e-06	1e-06	15.4879	1e-06	0.0721682
MXI1	1e-06	1e-06	1e-06	1e-06	0.0810896	0.0182092	1e-06	1e-06	0.127512	0.0199401	2.67743	1e-06	0.10006
MOGS	1e-06	1e-06	1e-06	1e-06	0.103176	1e-06	1e-06	0.0259709	1e-06	0.00525175	1.45768	1e-06	0.0549956
EIF5A	1e-06	1e-06	1e-06	1e-06	1e-06	0.0163501	0.0233831	0.0377614	1e-06	0.00589351	1.73729	1e-06	0.161792
PWWP2A	1e-06	1e-06	1e-06	1e-06	1e-06	0.00230452	1e-06	1e-06	1e-06	1e-06	0.244652	1e-06	0.0351616
TIMM23	1e-06	1.00000000008978e-06	1e-06	1e-06	1e-06	0.00147873	0.0100722	0.0231225	1.00000000209918e-06	1e-06	1.22975	0.1015	0.0568538
PDIA5	1e-06	1e-06	1e-06	1e-06	0.0123767	0.00321381	0.0316971	1e-06	0.021178	0.0088791	2.55614	0.253925	0.0798184
KDM3B	1e-06	1e-06	1e-06	1e-06	1e-06	0.00310071	0.0258306	1e-06	1e-06	0.00703147	0.584144	1e-06	0.0648855
LIFR	1e-06	1e-06	1e-06	1e-06	1e-06	1e-06	0.011127	1e-06	1e-06	1e-06	0.420007	0.0264654	0.0388942
DCTN2	1e-06	0.0809657	1e-06	0.0965079	0.201214	1e-06	0.0551188	1e-06	1e-06	0.0112962	2.98319	1e-06	0.10372
SLC17A5	1e-06	1e-06	1e-06	1e-06	1e-06	1e-06	0.0030677	0.0135389	1e-06	0.0120437	0.418544	1e-06	0.0508607
PRKX	1e-06	1e-06	1e-06	1e-06	0.0649851	1e-06	0.00709391	1e-06	1e-06	0.00233541	0.56931	1e-06	0.0419387
MAPKAPK2	1e-06	1e-06	1e-06	1e-06	0.0239995	0.00423682	0.0497128	1e-06	1e-06	0.025165	1.03675	1e-06	0.111382

## Sheet: Fig7e
T cell
	query	significant	p_value	term_size	query_size	intersection_size	precision	recall	term_id	source	term_name
1	query_1	TRUE	3.13502262608618e-23	783	218	51	0.233945	0.0651341	GO:0046649	GO:BP	lymphocyte activation
2	query_1	TRUE	5.25210357364492e-23	555	218	44	0.201835	0.0792793	GO:0042110	GO:BP	T cell activation
3	query_1	TRUE	9.19898500013922e-22	2776	218	90	0.412844	0.0324207	GO:0002376	GO:BP	immune system process
4	query_1	TRUE	5.38916323291989e-21	1988	218	75	0.344037	0.0377264	GO:0006955	GO:BP	immune response
5	query_1	TRUE	9.90843663134497e-21	1092	218	56	0.256881	0.0512821	GO:0001775	GO:BP	cell activation
6	query_1	TRUE	2.47711138629145e-20	946	218	52	0.238532	0.0549683	GO:0045321	GO:BP	leukocyte activation
7	query_1	TRUE	2.65453978510089e-18	1512	218	62	0.284404	0.0410053	GO:0002682	GO:BP	regulation of immune system process
8	query_1	TRUE	1.12650444846714e-16	965	218	48	0.220183	0.0497409	GO:0030097	GO:BP	hemopoiesis
9	query_1	TRUE	1.17035038788203e-15	616	218	38	0.174312	0.0616883	GO:0050865	GO:BP	regulation of cell activation
10	query_1	TRUE	2.13028780608543e-15	627	218	38	0.174312	0.0606061	GO:0002521	GO:BP	leukocyte differentiation
pDC
	query	significant	p_value	term_size	query_size	intersection_size	precision	recall	term_id	source	term_name
1	query_1	TRUE	1.1403698348072e-11	28	99	9	0.0909091	0.321429	GO:0019886	GO:BP	antigen processing and presentation of exogenous peptide antigen via MHC class II
2	query_1	TRUE	1.71679943575568e-11	8976	99	80	0.808081	0.00891266	GO:0050896	GO:BP	response to stimulus
3	query_1	TRUE	4.56005250969041e-11	32	99	9	0.0909091	0.28125	GO:0002495	GO:BP	antigen processing and presentation of peptide antigen via MHC class II
4	query_1	TRUE	1.50708516008868e-10	36	99	9	0.0909091	0.25	GO:0002504	GO:BP	antigen processing and presentation of peptide or polysaccharide antigen via MHC class II
5	query_1	TRUE	2.58948563032615e-10	38	99	9	0.0909091	0.236842	GO:0002478	GO:BP	antigen processing and presentation of exogenous peptide antigen
6	query_1	TRUE	1.42142415681636e-09	2776	99	42	0.424242	0.0151297	GO:0002376	GO:BP	immune system process
7	query_1	TRUE	1.76824202697754e-09	68	99	10	0.10101	0.147059	GO:0048002	GO:BP	antigen processing and presentation of peptide antigen
8	query_1	TRUE	2.09067995074453e-09	47	99	9	0.0909091	0.191489	GO:0019884	GO:BP	antigen processing and presentation of exogenous antigen
9	query_1	TRUE	2.45987434033215e-09	2955	99	43	0.434343	0.0145516	GO:0051239	GO:BP	regulation of multicellular organismal process
10	query_1	TRUE	3.67274822395679e-09	2723	99	41	0.414141	0.0150569	GO:0009605	GO:BP	response to external stimulus
