# Supplementary material for: STANCE: a unified statistical model to detect cell-type-specific spatially variable genes in spatial transcriptomics
Source: Nat Commun. 2025 Feb 20;16:1793. doi: 10.1038/s41467-025-57117-w (PMC11842841; doi:10.1038/s41467-025-57117-w)
Supplement: Supplementary file 4 — Source Data [file 41467_2025_57117_MOESM4_ESM.zip › Source Data/Main figures/Fig8.xlsx]

## Sheet: Fig8a
The number of ctSVGs detected by STANCE
Cell Type	Number
Cell type 1	47
Cell type 2	203
Cell type 3	123
Cell type 4	288
Cell type 5	54
Cell type 6	221
Cell type 7	157
Cell type 8	120
Cell type 9	73
Cell type 10	75
Cell type 11	209
Cell type 12	319
Total	809

## Sheet: Fig8b
Number of the ctSVG intersection between cell types
	Cell type 1	Cell type 2	Cell type 3	Cell type 4	Cell type 5	Cell type 6	Cell type 7	Cell type 8	Cell type 9	Cell type 10	Cell type 11	Cell type 12
Cell type 1	47	11	6	23	2	9	12	4	9	4	11	14
Cell type 2	11	203	19	47	10	56	45	34	17	12	36	106
Cell type 3	6	19	123	41	7	31	33	16	10	24	62	19
Cell type 4	23	47	41	288	24	79	56	28	36	16	48	55
Cell type 5	2	10	7	24	54	19	14	7	14	3	19	12
Cell type 6	9	56	31	79	19	221	45	30	29	11	46	88
Cell type 7	12	45	33	56	14	45	157	33	19	14	45	50
Cell type 8	4	34	16	28	7	30	33	120	13	16	28	66
Cell type 9	9	17	10	36	14	29	19	13	73	3	17	17
Cell type 10	4	12	24	16	3	11	14	16	3	75	43	14
Cell type 11	11	36	62	48	19	46	45	28	17	43	209	30
Cell type 12	14	106	19	55	12	88	50	66	17	14	30	319

## Sheet: Fig8c
Cell type 2
	1	2	3	4	5	6	7	8	9	10	11	12	Error_residuals
Ogn	1e-06	4.35878	1e-06	1e-06	1e-06	0.00514192	1e-06	0.0465586	1e-06	1e-06	1e-06	0.0167452	0.0396496
Fmod	1e-06	0.99259	1e-06	1e-06	1e-06	0.0179096	0.00573965	1e-06	1e-06	1e-06	1e-06	1e-06	0.0323534
Hba-a2	0.0958821	3.61127	1e-06	1e-06	1e-06	1e-06	1e-06	0.000428325	0.0965529	1e-06	1e-06	0.0077155	0.0472876
Aebp1	1e-06	2.13958	1e-06	1e-06	1e-06	1e-06	0.119283	0.00499562	1e-06	1e-06	1e-06	0.00367991	0.0409723
Beta-s	1e-06	38.9945	2.48917	0.0178857	1e-06	1e-06	0.198371	0.145708	0.21469	0.0505707	1e-06	1e-06	0.153677
Mgp	1e-06	0.74873	1e-06	1e-06	1e-06	1e-06	0.00905386	0.00932411	1e-06	1e-06	1e-06	1e-06	0.0492315
Igf2	1e-06	5.74228	1e-06	1e-06	0.0469366	1e-06	0.131166	1e-06	1e-06	0.788242	0.101109	1e-06	0.105002
Pxn	1e-06	0.149431	1e-06	0.00829114	1e-06	1e-06	1e-06	1e-06	1e-06	1e-06	1e-06	0.0109179	0.0334704
Myl9	1e-06	0.337829	1e-06	1e-06	1e-06	0.0395712	1e-06	1e-06	0.0246175	1e-06	0.0108612	0.0187347	0.0498528
Cfh	0.159818	0.858928	1e-06	0.00012819	1e-06	1e-06	0.0375144	1e-06	0.0541032	1e-06	1e-06	0.0718438	0.050656
Ptgds	0.368599	5.52695	1e-06	0.0187173	1e-06	1e-06	0.331016	0.412178	1e-06	0.0709671	1e-06	1.15771	0.096348
Slc13a4	0.453817	1.34052	1e-06	0.00460648	1e-06	1e-06	0.0660297	1e-06	0.00104337	0.0177527	1e-06	0.0413768	0.0328585
Aldh2	1e-06	0.326852	1e-06	0.0697022	1e-06	1e-06	1e-06	1e-06	1e-06	1e-06	1e-06	0.0271321	0.0994563
Hbb-b2	0.209578	0.867043	0.0554572	0.0295695	1e-06	1e-06	0.179601	1e-06	1e-06	1e-06	1e-06	0.0117763	0.0651541
Serping1	0.276542	0.520778	1e-06	1e-06	1e-06	0.006564	1e-06	0.0218883	1e-06	1e-06	1e-06	0.0289033	0.0470864
Shisa2	0.120604	0.405813	1e-06	1e-06	1e-06	0.0113262	1e-06	0.00420979	1e-06	1e-06	1e-06	0.158135	0.0273924
Dcn	1e-06	2.29436	0.241639	1e-06	1e-06	1e-06	0.372028	0.167098	1e-06	1e-06	1e-06	1.16097	0.0791579
Nbl1	1e-06	0.441468	1e-06	1e-06	0.0107561	0.0400079	0.186683	1e-06	1e-06	1e-06	0.0920892	1e-06	0.0665505
Nrxn2	1e-06	0.216737	1e-06	0.0134276	1e-06	1e-06	1e-06	0.0225677	1e-06	1e-06	1e-06	0.109565	0.0837622
Zic2	1e-06	0.713439	1e-06	0.00551578	1e-06	0.0493915	0.457238	1e-06	1e-06	1e-06	0.201675	1e-06	0.0764007
Cell type 4
	1	2	3	4	5	6	7	8	9	10	11	12	Error_residuals
Kctd4	1e-06	1e-06	0.0117555	0.515055	0.0165231	0.00351906	1e-06	1e-06	0.0275125	1e-06	1e-06	1e-06	0.0358422
Gfod1	1e-06	1e-06	1e-06	0.135205	1e-06	1e-06	1e-06	1e-06	1e-06	1e-06	0.0138191	1e-06	0.0427241
Jph3	1e-06	0.0187376	0.016411	0.13386	1e-06	1e-06	1e-06	1e-06	1e-06	1e-06	1e-06	1e-06	0.083206
Cartpt	1e-06	1e-06	0.0484577	0.221813	1e-06	0.0405963	0.00545675	1e-06	0.0792996	1e-06	0.0394351	1e-06	0.0561521
Nab2	1e-06	1e-06	1e-06	0.155891	0.0954429	1e-06	1e-06	1e-06	1e-06	1e-06	0.0600885	1e-06	0.0537702
Klf16	1e-06	1e-06	1e-06	0.343187	0.23103	1e-06	0.0233756	1e-06	0.0719267	1e-06	0.0838899	0.00670165	0.0563085
Gabrd	1e-06	0.0171087	1e-06	0.118349	1e-06	1e-06	1e-06	1e-06	0.0253137	1e-06	0.0850075	1e-06	0.0479937
Sdccag8	1e-06	1e-06	0.144517	0.166072	0.0281695	1e-06	1e-06	1e-06	1e-06	1e-06	0.00820164	0.00611322	0.0708166
AI837181	0.0391447	1e-06	0.0376643	0.0793209	1e-06	1e-06	1e-06	1e-06	1e-06	1e-06	1e-06	1e-06	0.0470408
Wasf1	1e-06	0.00168619	1e-06	0.246458	1e-06	1e-06	1e-06	0.0185564	1e-06	0.234976	0.0692628	1e-06	0.106298
Rbm3	1e-06	1e-06	1e-06	0.0820812	1e-06	1e-06	1e-06	1e-06	1e-06	1e-06	0.0530511	0.00359482	0.0872907
Tmem229a	1e-06	0.0439938	1e-06	0.185247	1e-06	1e-06	0.101194	0.00524217	1e-06	1e-06	1e-06	0.0776751	0.0973784
Tyro3	1e-06	0.0763935	0.449174	0.468708	1e-06	1e-06	0.0712977	0.0865584	0.00572074	0.101079	1e-06	1e-06	0.0805874
Igsf3	1e-06	1e-06	0.0348597	0.279065	0.295515	0.114011	1e-06	1e-06	1e-06	1e-06	1e-06	1e-06	0.0744718
Arhgef25	1e-06	1e-06	1e-06	0.0608932	1e-06	1e-06	1e-06	1e-06	1e-06	1e-06	0.0550606	0.00327878	0.0571965
Fam131a	1e-06	0.00959212	0.000365464	0.123891	1e-06	0.0941051	0.0781266	1e-06	1e-06	1e-06	1e-06	1e-06	0.0598274
Jph4	1e-06	0.0139395	1e-06	0.0947917	1e-06	0.0446192	1e-06	0.0319417	1e-06	1e-06	0.0330034	1e-06	0.0648437
Bambi	0.00600519	1e-06	0.0187993	0.103253	1e-06	0.123579	1e-06	1e-06	1e-06	1e-06	0.0165174	0.00483729	0.0407852
Camk1d	1e-06	1e-06	1e-06	0.157392	1e-06	1e-06	0.0722829	1e-06	0.182224	1e-06	1e-06	1e-06	0.0759373
Ctxn3	0.266729	1e-06	1e-06	0.564356	0.122439	1e-06	0.0900229	1e-06	0.548815	1e-06	0.0875533	0.051402	0.0695787
Cell type 11
	1	2	3	4	5	6	7	8	9	10	11	12	Error_residuals
Slc17a7	1e-06	0.0911913	0.395005	0.19289	1e-06	1e-06	0.0816401	1e-06	1e-06	1e-06	5.80814	1e-06	0.0945859
Npr1	1e-06	1e-06	1e-06	1e-06	1e-06	1e-06	0.133734	0.0498898	1e-06	1e-06	1.26313	0.00415372	0.055397
A230065H16Rik	0.0555936	1e-06	1e-06	1e-06	1e-06	1e-06	1e-06	0.0816162	1e-06	0.108656	1.39499	1e-06	0.058415
Gap43	1e-06	1e-06	1e-06	1e-06	1e-06	0.196488	1e-06	0.275655	1e-06	0.264771	1.88274	1e-06	0.0729806
Id2	1e-06	1e-06	0.0580063	1e-06	1e-06	1e-06	0.362779	1e-06	1e-06	1e-06	0.940011	0.00860853	0.0958548
Lhfpl3	1e-06	1e-06	1e-06	0.0900619	0.0726701	1e-06	1e-06	1e-06	1e-06	0.573129	1.39028	1e-06	0.0870256
Scn1b	0.233873	1e-06	1e-06	1e-06	0.356275	0.047403	1e-06	0.0536371	1e-06	1e-06	1.28752	0.0315713	0.104757
Snrk	1e-06	1e-06	1e-06	1e-06	1e-06	0.112704	1e-06	1e-06	1e-06	0.397411	0.91767	1e-06	0.0864761
Klc1	1e-06	0.0217002	1e-06	1e-06	0.00447369	0.19343	0.0242433	1e-06	1e-06	1e-06	0.446153	1e-06	0.0623655
Slc20a1	1e-06	1e-06	0.095084	0.123448	1e-06	0.0930872	0.210929	0.107864	1e-06	0.11023	1.18786	0.0253453	0.0935559
Kcnip3	1e-06	1e-06	1e-06	0.00495153	1e-06	1e-06	1e-06	0.260827	1e-06	0.123211	0.619929	1e-06	0.081727
Ttpal	1e-06	0.00423485	1e-06	0.0112343	0.0629098	0.0139151	1e-06	1e-06	1e-06	0.180119	0.431052	1e-06	0.0645054
Plcxd2	0.41391	1e-06	0.15927	0.11106	1e-06	0.0108534	1e-06	0.20418	0.0498433	0.814804	2.28828	1e-06	0.0951926
Ybx1	0.0746575	1e-06	0.111959	0.0299886	1e-06	0.0439534	0.0319324	1e-06	0.0101729	1e-06	0.50172	0.0334407	0.0887527
Coro1a	1e-06	1e-06	1e-06	1e-06	1e-06	0.00783492	0.146126	0.0570273	1e-06	0.241616	0.583448	1e-06	0.0520456
Ccsap	1e-06	1e-06	1e-06	0.0850733	1e-06	1e-06	0.0707156	1e-06	1e-06	1e-06	0.256536	1e-06	0.0705562
Cux2	1e-06	1e-06	1e-06	1e-06	0.00991389	1e-06	0.117236	0.0751159	0.0278798	1e-06	0.299813	0.00069427	0.0348237
Dusp3	1e-06	1e-06	0.00286382	0.0435625	1e-06	0.108822	1e-06	1e-06	0.0112494	1e-06	0.320929	0.0267859	0.0913192
Rab37	1e-06	0.0117546	0.0649668	1e-06	1e-06	1e-06	0.518268	1e-06	1e-06	0.0405461	0.808992	0.037866	0.0457963
Rasd2	1e-06	0.21261	0.0696533	1e-06	1e-06	1e-06	1e-06	1e-06	0.0293473	0.674962	1.14762	1e-06	0.0730153
Cell type 12
	1	2	3	4	5	6	7	8	9	10	11	12	Error_residuals
Col12a1	1e-06	0.0709671	1e-06	0.00139121	1e-06	0.019662	1e-06	0.00555312	1e-06	1e-06	1e-06	0.561578	0.0378663
Clca1	1e-06	1e-06	1e-06	0.000156112	0.15884	1e-06	1e-06	0.0229466	1e-06	0.163272	1e-06	1.28677	0.0404109
Sash1	1e-06	0.441633	1e-06	1e-06	1e-06	1e-06	1e-06	1e-06	1e-06	1e-06	1e-06	1.59232	0.136286
Cav1	1e-06	0.0161309	1e-06	1e-06	1e-06	1e-06	1e-06	0.0538694	1e-06	1e-06	1e-06	0.354191	0.0626345
Nid1	1e-06	1e-06	1e-06	0.00305396	1e-06	1e-06	1e-06	0.00544479	1e-06	1e-06	1e-06	0.146262	0.0533129
Ccnd2	0.0605064	0.0185947	1e-06	0.0126296	1e-06	1e-06	0.164081	0.0180665	1e-06	1e-06	1e-06	0.761712	0.0653965
Ptn	1e-06	0.669801	1e-06	0.000134222	1e-06	1e-06	1e-06	0.143768	1e-06	0.209227	1e-06	2.49197	0.125267
Vtn	1e-06	0.28916	1e-06	1e-06	0.00759529	1e-06	1e-06	0.291025	1e-06	0.0338015	1e-06	1.59632	0.118083
Ccnd1	0.0692931	1e-06	1e-06	1e-06	1e-06	0.0781092	1e-06	1e-06	0.032879	0.0463845	1e-06	0.6599	0.087317
Afap1l2	1e-06	0.144646	1e-06	1e-06	1e-06	1e-06	1e-06	1e-06	0.0286807	0.10142	1e-06	0.653367	0.0363522
Dtx4	1e-06	0.0137456	1e-06	0.00989836	1e-06	1e-06	1e-06	0.00465655	1e-06	1e-06	1e-06	0.161419	0.0518383
Ifi27l1	1e-06	1e-06	1e-06	1e-06	1e-06	0.00787027	1e-06	0.0181187	1e-06	1e-06	1e-06	0.235094	0.0909471
Matn4	1e-06	0.0304368	1e-06	0.0064446	1e-06	1e-06	1e-06	1e-06	1e-06	1e-06	5.1485809160754e-05	0.141034	0.0344958
Prrg3	1e-06	1e-06	1e-06	0.000642997	1e-06	1e-06	0.039291	1e-06	1e-06	1e-06	1e-06	0.153757	0.0418167
Npy	1e-06	0.837038	1e-06	1e-06	0.145311	0.146538	1e-06	0.262422	0.0800837	1e-06	0.102362	3.18308	0.127233
Thbs2	0.0569257	0.00979348	1e-06	1e-06	1e-06	0.00564519	0.00733151	1e-06	1e-06	1e-06	1e-06	0.228101	0.0430432
Tax1bp3	0.00529189	1e-06	1e-06	1e-06	1e-06	0.0100634	0.0454792	1e-06	1e-06	1e-06	1e-06	0.234495	0.0697951
Psat1	1e-06	0.0649556	1e-06	1e-06	1e-06	1e-06	1e-06	0.0678598	1e-06	1e-06	0.0576411	0.485892	0.0929069
Hmgcs2	0.34199	1e-06	1e-06	1e-06	1e-06	1e-06	1e-06	0.00222392	1e-06	0.214167	1e-06	1.06309	0.0690065
Aqp1	1e-06	0.134373	1e-06	1e-06	0.00727636	1e-06	0.0481818	0.0025495	1e-06	1e-06	0.0135377	0.412159	0.0476886
