# Supplementary material for: STANCE: a unified statistical model to detect cell-type-specific spatially variable genes in spatial transcriptomics
Source: Nat Commun. 2025 Feb 20;16:1793. doi: 10.1038/s41467-025-57117-w (PMC11842841; doi:10.1038/s41467-025-57117-w)
Supplement: Supplementary file 4 — Source Data [file 41467_2025_57117_MOESM4_ESM.zip › Source Data/FigS11.xlsx]

## Sheet: Sheet1
Gene lists
SVG by SPARK-G	SVG by SPARK-X	utSVG by STANCE	ctSVG by STANCE
CDC42	FO538757.1	CDC42	C1QA
C1QA	HES4	C1QA	CD52
C1QC	SDF4	C1QC	LAPTM5
C1QB	ACAP3	C1QB	TXNIP
SH3BGRL3	AURKAIP1	CD52	CXCL12
CD52	MRPL20	WASF2	ADIRF
LAPTM5	VWA1	LAPTM5	ATHL1
MARCKSL1	SSU72	C1orf122	MDK
PTPRF	GNB1	PABPC4	CD9
ATP6V0B	FAAP20	PTPRF	CD27
B4GALT2	RER1	ATP6V0B	PTPN6
MMACHC	TNFRSF14	B4GALT2	C1S
NASP	TNFRSF25	MMACHC	KRT7
DHCR24	PGD	NASP	BTG1
JUN	SRM	DHCR24	COL4A1
CSDE1	EXOSC10	SERBP1	LGALS3
CD2	PLEKHM2	NOTCH2	SRSF5
TXNIP	ATP13A2	TXNIP	CHGA
S100A11	NBL1	ZNF687	IGHM
S100A9	DDOST	S100A11	B2M
S100A8	ECE1	S100A9	ITGAL
S100A7	HSPG2	S100A8	EIF1
S100A6	CDC42	S100A7	ARHGAP45
EFNA1	C1QA	S100A6	C3
CRABP2	C1QC	EFNA1	JAK3
DEGS1	C1QB	MUC1	IGKC
ARF1	SYF2	CRABP2	GNAS
CALML5	SH3BGRL3	DEGS1	ADD1
VIM	CD52	MRPL55	UBE2D3
HNRNPF	ZDHHC18	CALML5	CCDC152
CXCL12	NUDC	VIM	SKP1
ADIRF	WDTC1	CXCL12	CD74
ATHL1	TMEM222	COMTD1	RNF44
IFITM3	SYTL1	ADIRF	HLA-E
EPS8L2	IFI6	ATHL1	HLA-B
CRACR2B	ATPIF1	IFITM3	LTB
SAA2	LAPTM5	B4GALNT4	HLA-DRA
SAA1	TINAGL1	CRACR2B	HLA-DRB1
MDK	PEF1	POLR2L	GSN
SSRP1	COL16A1	MUC6	PTGDS
SERPING1	PTP4A2	CD81	TMSB4X
MPEG1	LCK	SAA2	S100A9
TMEM132A	MARCKSL1	SAA1	S100A7
CD6	MAP7D1	MDK	C1R
AHNAK	MANEAL	SSRP1	LRP1
TRMT112	YRDC	SERPING1	DCN
FAU	C1orf122	MPEG1	NDRG2
AP000769.1	SF3A3	CD6	COL1A1
SF3B2	NDUFS5	AHNAK	SPTBN1
TAGLN	MACF1	TRMT112	FN1
IL10RA	PABPC4	FAU	CCDC80
VWF	PPIE	AP000769.1	APOD
CD9	CAP1	CDK2AP2	JCHAIN
GAPDH	SMAP2	TAGLN	EGR1
MLF2	CDC20	IL10RA	ACTB
PTMS	ELOVL1	VWF	AZGP1
CD4	PTPRF	CD9	BRD3
TPI1	ATP6V0B	CD27	VIM
PTPN6	B4GALT2	GAPDH	IFITM3
C1S	ERI3	PTMS	AP000769.1
C1R	RNF220	CD4	VWF
A2M	UROD	PTPN6	PTMS
H2AFJ	MMACHC	C1S	A2M
MGP	AKR1A1	C1R	TPT1
C12orf60	NASP	A2M	IGFBP4
LDHB	PIK3R3	H2AFJ	PTRF
IPO8	LRRC41	WBP11	SNX5
TUBA1B	UQCRH	MGP	ARPC4
KRT7	MRPL37	MGST1	IGFBP7
ATP5B	SSBP3	IPO8	AQP1
NACA	DHCR24	DDX11	COL15A1
LRP1	TACSTD2	TUBA1B	CACFD1
LYZ	JUN	KRT7	C1QC
DCN	SERBP1	NACA	C1QB
BTG1	SRSF11	LRP1	WASF2
PPP1CC	KIAA1324	LYZ	C1orf122
PXN	SARS	DCN	PABPC4
FBRSL1	AHCYL1	BTG1	PTPRF
POMP	MOV10	ANAPC7	ATP6V0B
TPT1	RHOC	PPP1CC	B4GALT2
LCP1	CSDE1	TPT1	MMACHC
ITM2B	ATP1A1	LCP1	NASP
COL4A1	CD2	ITM2B	SERBP1
COL4A2	PHGDH	FARP1	NOTCH2
MCF2L	NOTCH2	COL4A1	S100A11
NDRG2	TXNIP	MCF2L	S100A8
TRAC	PLEKHO1	GAS6	EFNA1
MMP14	APH1A	NDRG2	CRABP2
NFKBIA	MRPS21	HNRNPC	DEGS1
LGALS3	MCL1	TRAC	B4GALNT4
SRSF5	ENSA	MMP14	CRACR2B
NPC2	C1orf56	NFKBIA	POLR2L
TMED10	CDC42SE1	LGALS3	MUC6
CHGA	PSMB4	SRSF5	SAA1
IFI27	S100A10	NPC2	SSRP1
HSP90AA1	S100A11	TMED10	TRMT112
KLC1	S100A9	CHGA	FAU
AKT1	S100A8	IFI27	CDK2AP2
IGHA2	S100A7	CCDC85C	TAGLN
IGHG4	S100A6	HSP90AA1	WBP11
IGHG2	S100A4	KLC1	MGP
IGHA1	S100A16	AKT1	MGST1
IGHG1	S100A13	IGHA2	IPO8
IGHG3	GATAD2B	IGHG4	DDX11
IGHM	DENND4B	IGHG2	TUBA1B
SERF2	SLC39A1	IGHA1	PPP1CC
B2M	JTB	IGHG1	FARP1
TPSB2	TPM3	IGHG3	MCF2L
ZG16B	PBXIP1	IGHM	HNRNPC
SBK1	PYGO2	SERF2	MMP14
ITGAL	SHC1	B2M	NFKBIA
PRSS8	FLAD1	TPSB2	TMED10
ITGAX	ZBTB7B	ZG16B	IFI27
MT2A	EFNA1	BICDL2	CCDC85C
MT1X	SCAMP3	SBK1	HSP90AA1
ADGRG1	FDPS	SEPHS2	KLC1
GOT2	RUSC1	ITGAL	AKT1
DYNC1LI2	ARHGEF2	PRSS8	IGHA2
CDH1	SSR2	MT1X	IGHG4
GSE1	LAMTOR2	HERPUD1	IGHA1
PIEZO1	LMNA	MMP15	IGHG1
PFN1	CCT3	GOT2	IGHG3
ACAP1	NAXE	CDH1	BICDL2
MFAP4	CRABP2	GSE1	SBK1
GIT1	MRPL24	PIEZO1	SEPHS2
C17orf96	HDGF	PFN1	PRSS8
MLLT6	PRCC	CLDN7	MT1X
STAC2	TAGLN2	VAMP2	MMP15
CDK12	TSTD1	MFAP4	GOT2
NEUROD2	ARHGAP30	USP22	CDH1
ERBB2	QSOX1	TRAF4	GSE1
MIEN1	SMG7	GIT1	PIEZO1
GRB7	TMEM9	SRCIN1	CLDN7
IGFBP4	ELF3	C17orf96	VAMP2
KRT15	PTPN7	MLLT6	USP22
KRT19	FMOD	PCGF2	TRAF4
EIF1	NUCKS1	STAC2	GIT1
PTRF	MAPKAPK2	CDK12	SRCIN1
COL1A1	CD46	NEUROD2	C17orf96
EPN3	DEGS1	ERBB2	MLLT6
CLTC	PARP1	MIEN1	PCGF2
CD79B	ARF1	GRB7	CDK12
DDX5	MRPL55	IGFBP4	NEUROD2
CYTH1	GUK1	KRT15	ERBB2
ACTG1	IRF2BP2	KRT19	MIEN1
FASN	HNRNPU	EIF1	GRB7
CSNK1D	ZNF672	PTRF	SP6
ATP5A1	KLF6	SP6	EPN3
TXNL4A	FBXO18	COL1A1	DYNLL2
PTBP1	CDC123	EPN3	ACTG1
CFD	VIM	DYNLL2	SNRPD1
ARHGAP45	HNRNPF	DDX5	PTBP1
AP3D1	CXCL12	SPHK1	SMARCA4
C3	RASSF4	ACTG1	AKAP8L
AKAP8L	HK1	SNRPD1	NR2F6
RASAL3	EIF4EBP2	PTBP1	LSM4
JAK3	PSAP	CFD	LSR
LSM4	DDIT4	ARHGAP45	SPINT2
FXYD3	SEC24C	C3	PPP2R1A
LSR	ZSWIM8	SMARCA4	KMT5C
ARHGEF1	COMTD1	AKAP8L	NAT14
EMP3	ADIRF	RASAL3	SOX11
FTL	RRP12	NR2F6	ADAM17
PPP2R1A	MGEA5	JAK3	YWHAQ
KMT5C	GSTO1	LSM4	RRM2
NAT14	PDCD4	LSR	ATP6V1C2
SOX11	HTRA1	SPINT2	SDC1
ADAM17	FAM53B	YIF1B	ZFP36L2
YWHAQ	ECHS1	GLTSCR2	TMSB10
RRM2	ATHL1	FTL	ITGB6
ATP6V1C2	IFITM2	PTOV1	IGFBP2
PDIA6	IFITM3	PPP2R1A	PTMA
SDC1	B4GALNT4	KMT5C	DGKD
DNMT3A	SIGIRR	NAT14	HES6
ZFP36L2	RNH1	SOX11	KIF1A
CALM2	RASSF7	ADAM17	SNPH
SPTBN1	CRACR2B	YWHAQ	CST3
TMSB10	POLR2L	RRM2	APMAP
IGKC	TSPAN4	ATP6V1C2	MYL9
ZAP70	MUC6	SDC1	SDC4
ITGB6	MOB2	ZFP36L2	APP
FN1	CTSD	SPTBN1	IGLC2
IGFBP2	LSP1	TMSB10	IGLC3
FAM134A	CD81	IGKC	IGLC7
ITM2C	NAP1L4	ZAP70	XBP1
NCL	RHOG	ITGB6	PISD
PTMA	ARFIP2	EEF1B2	DDX17
C2orf82	ILK	FN1	MAPK8IP2
HES6	TAF10	IGFBP2	MRFAP1
CST3	DCHS1	FAM134A	DHX15
APMAP	EIF4G2	ITM2C	PLEKHG4B
PYGB	PARVA	PTMA	CCT5
MYL9	SAA2	C2orf82	CXCL14
SLPI	SAA1	DGKD	MZB1
SDC4	RCN1	HES6	CD14
GNAS	CD59	KIF1A	FGFR4
ATP5E	CD44	SNPH	HNRNPAB
RUNX1	TP53I11	SNX5	HNRNPH1
ITGB2	DGKZ	CST3	RACK1
IGLC2	MDK	APMAP	HLA-A
IGLC3	ARHGAP1	PYGB	DDR1
IGLC7	ARFGAP2	MYL9	HLA-DPB1
DERL3	MADD	SLPI	SPDEF
XBP1	SPI1	SDC4	FOXP4
MYH9	SSRP1	PLTP	PTK7
DDX17	SERPING1	MMP9	HSP90AB1
ARPC4	ZDHHC5	GNAS	TFAP2B
SEC13	MPEG1	ATP5E	CD24
LTF	PRPF19	APP	CD164
GPX1	TMEM109	RUNX1	MARCKS
FAM3D	TMEM132A	PTTG1IP	HNRNPA2B1
CCDC80	CD6	IGLC2	NUDCD3
EPHB3	CD5	IGLC3	CLDN3
APOD	DDB1	IGLC7	CLDN4
ADD1	TKFC	DERL3	SEMA3C
DHX15	CYB561A3	XBP1	PEG10
IGFBP7	TMEM258	PISD	MCM7
JCHAIN	FADS2	TIMP3	DUSP4
PLEKHG4B	AHNAK	MYH9	ZNF703
CCT5	MTA2	LGALS1	TPD52
MYO10	GANAB	DDX17	PABPC1
CCDC152	HNRNPUL2	MAPK8IP2	YWHAZ
SEPP1	TMEM179B	ARPC4	LY6E
BTF3	STX5	LTF	ABL1
ATG10	WDR74	FAM3D	PRRC2B
COX7C	RARRES3	CCDC80	GTF3C5
HINT1	MARK2	EPHB3	RALGDS
SKP1	COX8A	APOD	MED22
PITX1	OTUB1	ADD1	SURF4
CXCL14	STIP1	MRFAP1	REXO4
HNRNPA0	FERMT3	DHX15	VAV2
EGR1	FKBP2	IGFBP7	LINC00094
MZB1	PPP1R14B	JCHAIN	RXRA
CD14	PLCB3	UBE2D3	SDCCAG3
CD74	TRMT112	PLEKHG4B	SEC16A
GPX3	PRDX5	CCT5	AGPAT2
ATOX1	RASGRP2	CCDC152	NSMF
HNRNPAB	SF1	SEPP1	ZMYND19
HNRNPH1	EHD1	BTF3	EHMT1
SCGB3A1	VPS51	ATG10	DDX3X
C6orf62	FAU	COX7C	TIMP1
HLA-F	SYVN1	HINT1	MAGED1
HLA-A	CAPN1	SKP1	OGT
HLA-E	AP000769.1	CXCL14	CD4
DDR1	SCYL1	EGR1	LYZ
HLA-B	FAM89B	MZB1	SERF2
LTB	EHBP1L1	CD14	PFN1
HLA-DRA	MAP3K11	CD74	KRT19
HLA-DRB1	PCNX3	GPX3	FTL
HLA-DQB1	SIPA1	ATP6V0E1	PLTP
TAP1	EFEMP2	RNF44	ATP5E
SPDEF	DRAP1	FGFR4	WDR34
DEF6	SART1	LMAN2	DERL3
PTK7	SF3B2	HNRNPAB	SSR4
HSP90AB1	PACS1	HNRNPH1	AHNAK
CD24	BRMS1	SCGB3A1	MFAP4
CD164	CCS	RACK1	STAC2
MARCKS	RBM14	C6orf62	CFD
SOD2	GRK2	HLA-A	SLPI
ACTB	ANKRD13D	HLA-E	MYH9
HNRNPA2B1	TBC1D10C	TUBB	SEPP1
CBX3	PPP1CA	DDR1	GPX3
AQP1	AIP	HLA-C	TPM2
VOPP1	GSTP1	HLA-B	CDC42
CLDN3	ALDH3B2	LTB	COMTD1
SEMA3C	UNC93B1	HLA-DRA	SERPING1
PEG10	NDUFS8	HLA-DRB1	MPEG1
ARPC1B	TCIRG1	HLA-DQB1	CD6
AZGP1	C11orf24	HLA-DPB1	IL10RA
MCM7	CTTN	SPDEF	NACA
TRBC1	NUMA1	FOXP4	LCP1
DUSP4	LAMTOR1	PTK7	ITM2B
ZNF703	INPPL1	HSP90AB1	TRAC
PRKDC	ARAP1	TFAP2B	NPC2
TPD52	STARD10	CD24	HERPUD1
PABPC1	UCP2	CD164	DDX5
YWHAZ	SERPINH1	MARCKS	RASAL3
LY6E	PAFAH1B2	SOD2	GLTSCR2
B4GALT1	TAGLN	ACTB	ZAP70
CCL19	IL10RA	HNRNPA2B1	TIMP3
CCL21	JAML	AQP1	BTF3
AKNA	CD3E	NUDCD3	ATG10
GSN	PHLDB1	CLDN3	HLA-C
WDR34	DDX6	CLDN4	HLA-DQB1
ABL1	THY1	SEMA3C	TRBC1
AIF1L	NECTIN1	PEG10	CCL19
PRRC2B	HSPA8	ARPC1B
GTF3C5	ST14	AZGP1
RALGDS	VPS26B	MCM7
MED22	FKBP4	TRBC1
SURF4	FOXM1	DUSP4
CACFD1	TSPAN9	ZNF703
VAV2	VWF	TPD52
LINC00094	CD9	PABPC1
RXRA	TNFRSF1A	YWHAZ
SDCCAG3	CD27	LY6E
SEC16A	MRPL51	CCL19
AGPAT2	GAPDH	TPM2
FBXW5	CHD4	COL15A1
PTGDS	ING4	GSN
NSMF	MLF2	WDR34
EHMT1	PTMS	ABL1
TMSB4X	CD4	AIF1L
DDX3X	USP5	PRRC2B
TIMP1	TPI1	GTF3C5
PCSK1N	ATN1	RALGDS
MAGED1	C12orf57	MED22
AR	PTPN6	SURF4
NONO	PHB2	REXO4
OGT	C1S	CACFD1
PGK1	C1R	VAV2
BGN	A2M	LINC00094
BCAP31	H2AFJ	BRD3
SSR4	WBP11	RXRA
ARHGAP4	MGP	COL5A1
	C12orf60	SDCCAG3
	ARHGDIB	SEC16A
	LDHB	AGPAT2
	IPO8	FBXW5
	TMEM106C	PTGDS
	DDX23	NSMF
	PRKAG1	ZMYND19
	TUBA1B	EHMT1
	TUBA1A	TMSB4X
	TUBA1C	DDX3X
	TMBIM6	TIMP1
	KRT7	MAGED1
	KRT8	OGT
	KRT18	BCAP31
	PFDN5	SSR4
	PCBP2
	MAP3K12
	ATP5G2
	HNRNPA1
	COPZ1
	ZNF385A
	ORMDL2
	MYL6
	ATP5B
	PTGES3
	NACA
	LRP1
	SHMT2
	MARS
	DCTN2
	OS9
	CTDSP2
	LYZ
	ATXN7L3B
	NAP1L1
	LUM
	DCN
	BTG1
	HSP90B1
	CKAP4
	ISCU
	SELPLG
	ANAPC7
	ARPC3
	PPP1CC
	FAM109A
	ERP29
	DDX54
	PEBP1
	SRSF9
	DYNLL1
	RNF10
	ANAPC5
	RHOF
	RAN
	ULK1
	FBRSL1
	GOLGA3
	MRPL57
	GTF3A
	POMP
	POSTN
	TPT1
	LCP1
	ITM2B
	COMMD6
	FARP1
	TM9SF2
	ARGLU1
	COL4A1
	COL4A2
	ANKRD10
	MCF2L
	LAMP1
	CDC16
	APEX1
	METTL17
	NDRG2
	HNRNPC
	TRAC
	MMP14
	LRP10
	PABPN1
	EFS
	AP1G2
	DCAF11
	PSME1
	PSME2
	NEDD8
	NFKBIA
	NEMF
	LGALS3
	ZFP36L1
	ERH
	SRSF5
	NPC2
	TMED10
	GSTZ1
	AHSA1
	CALM1
	RIN3
	LGMN
	ITPK1
	IFI27
	EVL
	DEGS2
	HSP90AA1
	TNFAIP2
	KLC1
	C14orf2
	INF2
	SIVA1
	AKT1
	PLD4
	CRIP2
	IGHA2
	IGHG4
	IGHG2
	IGHA1
	IGHG1
	IGHG3
	IGHM
	SRP14
	BMF
	SPINT1
	TMEM62
	SERF2
	B2M
	ANXA2
	TPM1
	PPIB
	OAZ2
	RAB11A
	TLE3
	PKM
	HEXA
	UBL7
	CLK3
	CSK
	MORF4L1
	CTSH
	TMED3
	IL16
	SEC11A
	ISG20
	MFGE8
	CIB1
	FAM174B
	MPG
	TMEM8A
	NME4
	RAB11FIP3
	PIGQ
	MCRIP2
	RHOT2
	JMJD8
	STUB1
	NARFL
	CLCN7
	HN1L
	MAPK8IP3
	NME3
	MRPS34
	NUBP2
	NDUFB10
	TSC2
	RAB26
	MLST8
	PGP
	ECI1
	RNPS1
	SRRM2
	ZG16B
	HCFC1R1
	BICDL2
	IL32
	CORO7
	NMRAL1
	MGRN1
	CARHSP1
	LCMT1
	IL4R
	GTF3C1
	NUPR1
	TUFM
	KIF22
	MAZ
	MVP
	TMEM219
	INO80E
	ALDOA
	PPP4C
	MAPK3
	CORO1A
	CD2BP2
	DCTPP1
	SEPHS2
	ITGAL
	FBRS
	BCL7C
	VKORC1
	KAT8
	PRSS8
	FUS
	PYCARD
	ITGAX
	MMP2
	MT2A
	HERPUD1
	ADGRG1
	MMP15
	CNOT1
	GOT2
	DYNC1LI2
	ATP6V0D1
	FAM65A
	ESRP2
	CDH1
	VPS4A
	SF3B3
	IST1
	BCAR1
	KARS
	HSBP1
	COTL1
	SLC7A5
	CYBA
	RNF166
	PIEZO1
	TRAPPC2L
	SPG7
	CHMP1A
	YWHAE
	MYO1C
	PRPF8
	SERPINF1
	CLUH
	ATP2A3
	PELP1
	ARRB2
	PSMB6
	RNF167
	PFN1
	ACADVL
	CLDN7
	EIF5A
	ACAP1
	POLR2A
	CD68
	FXR2
	SAT2
	KDM6B
	NAA38
	CHD3
	TRAPPC1
	VAMP2
	UBB
	SREBF1
	MFAP4
	USP22
	LGALS9
	UNC119
	KIAA0100
	RAB34
	TRAF4
	FLOT2
	TP53I13
	GIT1
	ANKRD13B
	ZNF207
	CCL5
	SRCIN1
	C17orf96
	MLLT6
	CISD3
	PCGF2
	LASP1
	STAC2
	CDK12
	NEUROD2
	STARD3
	PGAP3
	ERBB2
	MIEN1
	GRB7
	PSMD3
	IGFBP4
	CCR7
	KRT15
	KRT19
	KRT17
	EIF1
	JUP
	KAT2A
	STAT5A
	PTRF
	VPS25
	IFI35
	NBR1
	UBTF
	EFTUD2
	SP6
	SNF8
	PHB
	COL1A1
	MRPL27
	EPN3
	LUC7L3
	DYNLL2
	VMP1
	TBX2
	LIMD2
	PSMC5
	SMARCD2
	CD79B
	PECAM1
	DDX5
	SLC9A3R1
	HID1
	MRPS7
	CASKIN2
	TRIM47
	UBALD2
	SPHK1
	SEPT9
	TMC6
	SYNGR2
	BIRC5
	CYTH1
	USP36
	LGALS3BP
	TBC1D16
	RNF213
	SLC38A10
	ACTG1
	FAAP100
	NPLOC4
	OXLD1
	CCDC137
	HGS
	MRPL12
	P4HB
	ARHGDIA
	ANAPC11
	SIRT7
	PYCR1
	GPS1
	DUS1L
	FASN
	SLC16A3
	CSNK1D
	HEXDC
	C17orf62
	FOXK2
	MYL12A
	MYL12B
	VAPA
	SNRPD1
	ATP5A1
	TXNL4A
	PLPP2
	MIER2
	BSG
	POLRMT
	RNF126
	PTBP1
	CFD
	TMEM259
	CNN2
	ARHGAP45
	GPX4
	SBNO2
	STK11
	ATP5D
	MIDN
	CIRBP
	DAZAP1
	MBD3
	UQCR11
	TCF3
	CSNK1G2
	BTBD2
	MKNK2
	MOB3A
	AP3D1
	PLEKHJ1
	OAZ1
	LSM7
	TIMM13
	SLC39A3
	SGTA
	AES
	NCLN
	MFSD12
	HMG20B
	PIP5K1C
	APBA3
	MAP2K2
	STAP2
	CTB-50L17.10
	MYDGF
	KDM4B
	SAFB
	C19orf70
	LONP1
	NDUFA11
	RANBP3
	KHSRP
	C3
	VAV1
	CAMSAP3
	PET100
	STXBP2
	PRR36
	CTXN1
	TIMM44
	HNRNPM
	UBL5
	PIN1
	MRPL4
	ICAM1
	CDC37
	KEAP1
	AP1M2
	SLC44A2
	ILF3
	DNM2
	YIPF2
	SMARCA4
	DOCK6
	RAB3D
	TMEM205
	PRKCSH
	WDR83OS
	TNPO2
	C19orf43
	ASNA1
	JUNB
	PRDX2
	DNASE2
	CALR
	RAD23A
	STX10
	IER2
	C19orf53
	DCAF15
	IL27RA
	SAMD1
	ADGRE5
	DDX39A
	PKN1
	GIPC1
	DNAJB1
	NDUFB7
	NOTCH3
	AKAP8L
	RASAL3
	TPM4
	AP1M1
	KLF2
	MYO9B
	NR2F6
	DDA1
	BST2
	MVB12A
	PGLS
	COLGALT1
	JAK3
	MAST3
	JUND
	LSM4
	SSBP4
	FKBP8
	KXD1
	UBA52
	COPE
	DDX49
	HOMER3
	GRAMD1A
	FXYD5
	LSR
	TMEM147
	RBM42
	COX6B1
	HCST
	TYROBP
	TBCB
	CAPNS1
	SPINT2
	YIF1B
	PSMD8
	EIF3K
	ACTN4
	HNRNPL
	PAK4
	GMFG
	SUPT5H
	DYRK1B
	FBL
	PSMC4
	PLD3
	BLVRB
	SHKBP1
	ITPKC
	SNRPA
	HNRNPUL1
	TGFB1
	CD79A
	ARHGEF1
	RABAC1
	GSK3A
	PAFAH1B3
	IRGQ
	ZNF428
	SMG9
	KCNN4
	BCL3
	BCAM
	NECTIN2
	APOE
	APOC1
	CLPTM1
	RELB
	TRAPPC6A
	MARK4
	VASP
	SNRPD2
	SYMPK
	PPP5C
	SLC1A5
	AP2S1
	SAE1
	SEPW1
	EMP3
	KDELR1
	CYTH2
	BCAT2
	FTL
	RUVBL2
	SNRNP70
	CD37
	FCGRT
	IRF3
	PRMT1
	AP2A1
	PTOV1
	TBC1D17
	VRK3
	EMC10
	JOSD2
	ETFB
	PPP2R1A
	NDUFA3
	PRPF31
	CNOT3
	MBOAT7
	PPP1R12C
	KMT5C
	NAT14
	U2AF2
	EPN1
	ZNF787
	TRIM28
	CHMP2A
	UBE2M
	MZF1
	TRAPPC12
	ADI1
	SOX11
	ADAM17
	YWHAQ
	RRM2
	ATP6V1C2
	PDIA6
	NBAS
	LAPTM4A
	SDC1
	RHOB
	HADHA
	TMEM214
	OST4
	PREB
	CAD
	EIF2B4
	SNX17
	PPM1G
	NRBP1
	PPP1CB
	ZFP36L2
	CALM2
	SPTBN1
	ACTR2
	NAGK
	MOGS
	AUP1
	TMSB10
	CAPG
	MAT2A
	VAMP8
	IGKC
	MRPS5
	PROM2
	DUSP2
	STARD7
	ARID5A
	COX5B
	ACTR1B
	ZAP70
	PSD4
	MZT2B
	PTPN18
	MZT2A
	WIPF1
	ITGAV
	COL3A1
	EEF1B2
	FN1
	IGFBP2
	PNKD
	CTDSP1
	WNT6
	FAM134A
	ATG9A
	ANKZF1
	GMPPA
	CHPF
	OBSL1
	ITM2C
	NCL
	PTMA
	DGKD
	NDUFA10
	COPS9
	RNPEPL1
	KIF1A
	PPP1R7
	HDLBP
	SEPT2
	ATG4B
	DTYMK
	RBCK1
	SNPH
	FKBP1A
	NSFL1C
	NOP56
	IDH3B
	RRBP1
	CST3
	CST7
	APMAP
	ENTPD6
	PYGB
	HM13
	BCL2L1
	ASXL1
	CHMP4B
	RALY
	DYNLRB1
	GSS
	TRPC4AP
	EIF6
	ERGIC3
	CPNE1
	ROMO1
	RBM39
	SCAND1
	DLGAP4
	MYL9
	SRC
	SRSF6
	MYBL2
	YWHAB
	SLPI
	SDC4
	PIGT
	WFDC2
	CTSA
	MMP9
	PREX1
	GNAS
	NELFCD
	ATP5E
	ADRM1
	OGFR
	ARFGAP1
	PPDPF
	ARFRP1
	SLC2A4RG
	ATP5J
	APP
	CSTB
	PFKL
	UBE2G2
	PTTG1IP
	ITGB2
	COL18A1
	COL6A1
	COL6A2
	CECR1
	SLC25A1
	UFD1L
	DGCR8
	MED15
	PI4KA
	THAP7
	UBE2L3
	IGLC2
	IGLC3
	IGLC7
	BCR
	CHCHD10
	SMARCB1
	DERL3
	CABIN1
	XBP1
	RHBDD3
	EWSR1
	AP1B1
	UQCR10
	PES1
	SFI1
	PISD
	TIMP3
	MYH9
	EIF3D
	MPST
	C1QTNF6
	RAC2
	CYTH4
	GGA1
	SH3BP1
	LGALS1
	TRIOBP
	H1F0
	DDX17
	TOMM22
	GTPBP1
	SUN2
	CBX6
	ATF4
	MKL1
	RANGAP1
	PMM1
	SREBF2
	NDUFA6
	BIK
	MCAT
	TSPO
	PARVB
	FBLN1
	PIM3
	TRABD
	SELO
	PLXNB2
	PPP6R2
	SBF1
	LMF2
	TYMP
	MAPK8IP2
	SETD5
	TADA3
	ARPC4
	TATDN2
	GLB1
	CTNNB1
	NBEAL2
	SCAP
	SMARCC1
	DHX30
	PLXNB1
	TMA7
	SHISA5
	UQCRC1
	WDR6
	QARS
	LAMB2
	GPX1
	RHOA
	IP6K1
	UBA7
	RBM5
	SEMA3F
	GNAI2
	IFRD2
	HYAL2
	RASSF1
	TEX264
	PCBP4
	ABHD14B
	TWF2
	BAP1
	NISCH
	STAB1
	NT5DC2
	FAM3D
	CCDC80
	TPRA1
	PODXL2
	SEC61A1
	ISY1
	H1FX
	PLXND1
	SSR3
	EIF2B5
	AP2M1
	PSMD2
	EIF4G1
	EPHB3
	APOD
	GAK
	CTBP1
	C4orf48
	ADD1
	MRFAP1
	WDR1
	DHX15
	SOD3
	POLR2B
	IGFBP7
	JCHAIN
	CCNI
	CCNG2
	H2AFZ
	UBE2D3
	SPCS3
	PLEKHG4B
	SDHA
	LPCAT1
	NDUFS6
	CCT5
	DAP
	MYO10
	CCDC152
	SEPP1
	GPBP1
	BTF3
	ATG10
	COX7C
	HINT1
	IRF1
	UQCRQ
	TCF7
	SKP1
	PITX1
	CXCL14
	HNRNPA0
	SIL1
	MZB1
	SLC35A4
	CD14
	CSF1R
	PDGFRB
	CD74
	GPX3
	TNIP1
	ANXA6
	GM2A
	SPARC
	ATOX1
	ERGIC1
	ATP6V0E1
	HIGD2A
	TSPAN17
	FGFR4
	NSD1
	PRELID1
	LMAN2
	GRK6
	DBN1
	DDX41
	FAM193B
	TMED9
	HNRNPAB
	HNRNPH1
	SQSTM1
	MGAT1
	RACK1
	SOX4
	C6orf62
	HLA-F
	HLA-A
	HLA-E
	MRPS18B
	PPP1R18
	TUBB
	FLOT1
	IER3
	DDR1
	VARS2
	HLA-C
	HLA-B
	LTB
	LST1
	PRRC2A
	CLIC1
	GPSM3
	HLA-DRA
	HLA-DRB1
	HLA-DQA1
	HLA-DQB1
	PSMB8
	TAP1
	PSMB9
	HLA-DMB
	HLA-DMA
	BRD2
	HLA-DPA1
	HLA-DPB1
	RXRB
	WDR46
	RGL2
	TAPBP
	LEMD2
	HMGA1
	SPDEF
	DEF6
	SRSF3
	MTCH1
	CCDC167
	GLO1
	FOXP4
	MDFI
	CCND3
	CNPY3
	MEA1
	KLHDC3
	PTK7
	YIPF3
	MRPL14
	HSP90AB1
	SLC35B2
	CD24
	CD164
	MICAL1
	MARCKS
	SF3B5
	TMEM181
	EZR
	RNASET2
	PSMB1
	INTS1
	PSMG3
	SNX8
	EIF3B
	WIPI2
	ACTB
	KDELR2
	ZNF316
	ICA1
	NDUFA4
	TOMM7
	HNRNPA2B1
	CBX3
	AOAH
	AEBP1
	POLD2
	YKT6
	NUDCD3
	DDX56
	OGDH
	CCM2
	IGFBP3
	SEC61G
	VOPP1
	CCT6A
	CHCHD2
	GUSB
	TMEM248
	ABHD11
	CLDN3
	CLDN4
	STYXL1
	MDH2
	HSPB1
	YWHAG
	SEMA3C
	COL1A2
	PEG10
	BRI3
	ARPC1B
	ATP5J2
	AZGP1
	COPS6
	MCM7
	LAMTOR4
	TSC22D4
	PCOLCE
	GNB2
	EPHB4
	TRIP6
	SRRT
	AP1S1
	ZNHIT1
	POLR2J
	IMPDH1
	TSPAN33
	PARP12
	TRBC1
	TRBC2
	GSTK1
	ZYX
	PDIA4
	ATP6V0E2
	TMEM176B
	TMEM176A
	FASTK
	AGAP3
	ABCF2
	CHPF2
	NUB1
	FDFT1
	CTSB
	BMP1
	SORBS3
	PDLIM2
	LOXL2
	DUSP4
	SARAF
	ZNF703
	EIF4EBP1
	FGFR1
	GPAT4
	TRAM1
	TPD52
	E2F5
	UQCRB
	PABPC1
	YWHAZ
	ZNF706
	NDUFB9
	NDRG1
	LY6E
	EEF1D
	TSTA3
	PLEC
	GRINA
	CYC1
	VPS28
	B4GALT1
	CCL19
	CCL21
	VCP
	GLIPR2
	CLTA
	HNRNPK
	ANP32B
	COL15A1
	SEC61B
	AKNA
	GSN
	STOM
	PSMB7
	HSPA5
	FAM129B
	FPGS
	ENG
	FAM102A
	PTGES2
	C9orf16
	CIZ1
	URM1
	CERCAM
	WDR34
	SET
	ZER1
	NUP188
	CRAT
	PTPA
	IER5L
	ASB6
	PRRX2
	USP20
	NCS1
	ASS1
	ABL1
	AIF1L
	PRRC2B
	POMT1
	RAPGEF1
	GTF3C5
	RALGDS
	MED22
	SURF4
	REXO4
	CACFD1
	SLC2A6
	VAV2
	LINC00094
	COL5A1
	MRPS2
	SNAPC4
	SDCCAG3
	SEC16A
	AGPAT2
	RABL6
	EDF1
	TRAF2
	FBXW5
	PTGDS
	C9orf142
	NPDC1
	MAN1B1
	DPP7
	LRRC26
	ANAPC2
	SSNA1
	TPRN
	TUBB4B
	NELFB
	NOXA1
	NSMF
	MRPL41
	ZMYND19
	ARRDC1
	EHMT1
	PPP2R3B
	SLC25A6
	CD99
	TMSB4X
	SAT1
	ATP6AP2
	DDX3X
	NDUFB11
	RBM10
	UBA1
	TIMP1
	ELK1
	WDR13
	PCSK1N
	TIMM17B
	PIM2
	TFE3
	PLP2
	MAGED1
	HUWE1
	MAGED2
	MSN
	NONO
	OGT
	PGK1
	BEX3
	TSC22D3
	SEPT6
	NDUFA1
	BGN
	BCAP31
	SSR4
	ARHGAP4
	NAA10
	IRAK1
	FLNA
	ATP6AP1
	GDI1
	FAM50A
	G6PD
