# Supplementary material for: STANCE: a unified statistical model to detect cell-type-specific spatially variable genes in spatial transcriptomics
Source: Nat Commun. 2025 Feb 20;16:1793. doi: 10.1038/s41467-025-57117-w (PMC11842841; doi:10.1038/s41467-025-57117-w)
Supplement: Supplementary file 4 — Source Data [file 41467_2025_57117_MOESM4_ESM.zip › Source Data/FigS12.xlsx]

## Sheet: Sheet1
Gene type	Method	ARI
SVG by SPARK	BayesSPACE	0.2905
utSVG by STANCE	BayesSPACE	0.2921
ctSVG by STANCE	BayesSPACE	0.2836
SVG by SPARK	seuratPCA	0.3127
utSVG by STANCE	seuratPCA	0.4399
ctSVG by STANCE	seuratPCA	0.4298
SVG by SPARK	SpaceFlow	0.407
utSVG by STANCE	SpaceFlow	0.4351
ctSVG by STANCE	SpaceFlow	0.4237
SVG by SPARK	StLearn	0.2836
utSVG by STANCE	StLearn	0.3329
ctSVG by STANCE	StLearn	0.3099
