# Supplementary material for: STANCE: a unified statistical model to detect cell-type-specific spatially variable genes in spatial transcriptomics
Source: Nat Commun. 2025 Feb 20;16:1793. doi: 10.1038/s41467-025-57117-w (PMC11842841; doi:10.1038/s41467-025-57117-w)
Supplement: Supplementary file 4 — Source Data [file 41467_2025_57117_MOESM4_ESM.zip › Source Data/FigS13.xlsx]

## Sheet: B.cells
	B.cells	CAFs	Endothelial	Epithelial	Myeloid	Plasma.Cells	PVL	T.cells	Error_residuals
ISG20	3.66657	3.95018046165768e-09	2.00415333752947e-06	5.15014076027682e-07	1.41075338800191e-09	5.43238717246125e-10	6.73075260317486e-07	0.000293654	0.110414
CD37	3.69813	9.37066103868782e-11	1.06313863349571e-08	2.5962418404208e-07	1.33023649596574e-13	3.28074968386798e-07	7.58473773176573e-09	0.0115809	0.105061
SNRPC	2.58399	2.51709564922604e-09	5.92352445960986e-09	4.07427316676561e-07	5.36053214685443e-09	2.66634054012448e-09	3.91786042946276e-07	1.04807635079091e-05	0.0833608
ACOT13	1.80352	0.00056965	9.86745273158072e-07	4.66229480810653e-08	5.28817775729426e-07	1.16790462187094e-08	7.83063346252264e-08	1.01207056687437e-06	0.0603327
RNF26	4.12815	1.86182233400024e-05	5.6011436304753e-05	1.82314766090186e-08	4.15246662482033e-09	3.03515116328933e-10	0.025231	0.0301505	0.0889552
DYNLL1	5.2342	9.98858421504971e-14	7.23333346021534e-19	0.0470064	2.12291314286411e-18	6.43762595303059e-12	9.82876766422984e-22	0.0697273	0.0667529
SUN2	5.53891	1.07354215969776e-07	1.81328255886161e-06	5.97406684975533e-05	3.30968466744902e-08	2.62334465124239e-07	3.15804448204678e-06	0.0619759	0.141425
TCIRG1	8.2836	0.0242261	2.20316275744299e-07	3.23170068163252e-07	6.96420649185167e-06	0.00689065	6.977279185468e-07	0.195754	0.079832
RNH1	4.91824	0.104799	0.000130957	2.8241063186845e-05	0.000131101	2.68048066142502e-05	9.30126285644319e-07	0.000219388	0.0795401
REEP5	1.68899	1.22655345286388e-07	1.14911183788438e-05	3.33242712815517e-09	2.63070687064043e-06	6.61329521726011e-07	1.46321973061898e-09	0.00877727	0.0550732
COASY	2.73005	2.90823297911935e-08	4.12664810555677e-05	8.85429224293313e-06	6.87723532574263e-05	2.01712884912494e-05	0.00698733	1.82233523707433e-05	0.0976424
PARVB	1.91727	4.24766050148412e-07	3.93191375868641e-07	0.00522502	7.81164843083024e-06	1.55500379028892e-08	0.00329027	3.26442252195969e-09	0.0662887
TIMM44	1.9923	2.58148984139758e-05	1.9618360087877e-07	1.16564612311754e-10	0.00668329	1.47039733010298e-09	0.00194588	5.1620781605821e-05	0.070277
PRAF2	2.36163	6.06130756179163e-05	4.26440443800417e-05	1.64797666478531e-05	1.8356715996235e-05	3.10742890599606e-07	1.75051343629635e-06	0.00147728	0.0936343
CHMP4B	2.23497	3.62471265423669e-11	4.18641020441992e-11	1.34241064624764e-08	4.15888385446801e-11	1.40262338237929e-11	4.39894272651354e-11	2.27593446450304e-06	0.0923618
PHF1	2.41736	0.0114794	0.000487183	3.87419094646065e-07	7.97204262203265e-07	2.51714004548449e-07	0.00965453	0.0240509	0.0652473
ANO9	1.4454	1.37218394089401e-08	1.75443597427976e-07	0.00193039	1.67744034174426e-07	3.75090179672236e-09	2.12137282235913e-10	0.00102302	0.0655641
NUDT14	1.29808	5.14174676313266e-07	0.00654527	0.000285514	3.62482202656511e-06	3.03820484107732e-09	1.15137063908226e-07	1.90195107019661e-05	0.0546821
USF2	2.84673	6.69303427041819e-06	1.5673503511332e-06	0.000176719	2.50487267856751e-06	4.22270393089582e-06	8.62734373703741e-06	2.75846545895586e-06	0.135496
LOXL2	1.46882	2.6656817435293e-09	0.00302753	0.00298627	7.71367089514622e-05	5.15303936265464e-07	6.7287765340496e-08	6.06390899079251e-05	0.0661681

## Sheet: CAFs
	B.cells	CAFs	Endothelial	Epithelial	Myeloid	Plasma.Cells	PVL	T.cells	Error_residuals
COL6A3	1.08339643134534e-06	1.8177	1.05892124953119e-06	3.76342516712784e-07	8.54439889626251e-10	1.38954040576337e-09	2.34285573026742e-08	1.214208917223e-12	0.0687361
POSTN	2.1011502124309e-06	2.9781	6.25899253640369e-08	5.7488046069358e-07	2.60896848773373e-05	6.50297231688533e-08	1.35168484889399e-07	1.04938189381355e-05	0.120056
AEBP1	1.03715590599095e-05	5.50919	3.72375206675801e-10	0.0578942	2.43814851673391e-08	7.73440899919015e-08	1.1475218138043e-07	2.93183314598592e-06	0.285561
MUCL1	5.10643097081295e-15	13.9814	5.17488390476814e-05	0.173351	0.197412	0.0227177	1.29812173908765e-10	0.537906	0.137973
OLFML3	2.27895418317558e-11	0.848384	8.6796582871359e-08	0.00133949	3.0782346441104e-07	2.5974964594598e-07	0.00728675	6.10615730073942e-07	0.0754785
TSSC4	8.12590667247042e-06	0.746245	6.51711868971182e-05	0.000279243	1.5870036344406e-09	1.21442476294413e-05	1.20716148821239e-05	1.15646455443256e-05	0.0904382
CALML5	3.51777134426385e-05	0.90349	1.39053335696484e-05	0.037426	5.93807745979976e-05	1.0627341642348e-06	0.000128382	4.76069439906918e-06	0.0786349
FN1	2.22266199150178e-06	5.44775	3.01694007102758e-06	0.00178922	0.000187981	0.000233463	0.735408	2.55452274206689e-09	0.127679
RAB26	2.78336903775297e-05	0.801823	2.15572990702898e-05	0.0515528	0.00070308	2.05838108035008e-07	1.13175524923684e-05	0.0265206	0.0558088
APOD	1.18846401735839e-06	20.5879	7.95499397854638e-06	0.337494	1.54924773313799e-09	2.36535907893805e-05	3.07296	0.172953	0.256202
ST5	7.37726102856344e-06	0.438339	1.15724989385085e-06	2.09604696809643e-05	3.7446283735405e-06	1.60869805496466e-06	5.28469909248423e-06	0.000232709	0.0835204
TRAM1	1.04391127420078e-05	0.482724	1.56868639796036e-10	0.00105906	2.55975882333292e-06	7.10992476454607e-06	8.99366538396687e-07	0.00404541	0.088478
EIF4EBP1	1.34761861626724e-06	1.64575	1.56886452589427e-06	8.7705491065953e-08	9.77200350277382e-09	1.41547128479193e-05	4.56125542066788e-07	0.113438	0.225488
HMGA1	2.81469664037058e-07	1.34181	1.74325457040114e-07	0.0211446	0.000104641	0.015211	0.000670947	7.90306349433215e-05	0.256627
NDUFS5	0.00687679	5.06327	0.765489	2.4688863554518e-05	6.11378042019487e-05	7.21700600816848e-06	5.87535930759869e-08	0.0305863	0.32276
AP2S1	0.00382353	1.19564	1.89188006376836e-05	2.84996269859062e-05	6.20807414407206e-07	1.05217731958166e-05	7.14331287823418e-07	7.8503254301591e-07	0.279437
MXRA8	0.147727	1.27093	0.043174	0.00210831	1.01195990395376e-05	0.00141144	0.000708154	1.37432699360998e-05	0.125087
SCGB3A1	4.1697	16.3513	1.76945799655901e-13	0.00553299	1.34088111621974e-06	1.4522060215885e-06	3.88465096443644e-12	0.0114457	0.119631
S1PR4	4.86628326113784e-05	0.283337	5.92864446614018e-05	0.000228617	1.3312929327133e-09	6.27988110286085e-05	4.89021249743861e-06	0.00583083	0.0695213
HEXDC	2.4379432423033e-06	0.368444	3.04528496837031e-08	1.42003610568011e-07	9.03506411050296e-08	3.39514189391779e-08	3.66134339662971e-08	0.00148313	0.101836

## Sheet: Endothelial
	B.cells	CAFs	Endothelial	Epithelial	Myeloid	Plasma.Cells	PVL	T.cells	Error_residuals
RAMP3	1.63516137624608e-09	5.48081795440824e-09	17.3999	2.64373578720647e-08	0.0068832	3.77798181329949e-09	7.26312618780822e-07	3.55066091730231e-05	0.0677722
PLVAP	8.9357965979818e-06	3.9483285770004e-05	39.4198	5.15140072956307e-05	7.30483772383204e-06	4.19404605422781e-07	6.07998657326436e-05	0.00129235	0.176317
CLDN5	4.13239969653014e-08	1.47991900906784e-05	20.4765	0.00122529	1.34809774649928e-08	3.17559904830192e-09	8.34166166819184e-10	1.31335304722752e-08	0.103989
VWF	0.288083	0.127602	113.788	0.132277	5.05596655218226e-08	2.51960669039887e-12	7.00579309582976e-13	0.000117188	0.245718
EGFL7	2.11919537234321e-07	4.5626195090401e-05	17.7874	9.4049906866435e-08	1.18878985081723e-07	1.12265524331541e-05	0.000355924	1.92149202024615e-05	0.154821
ENG	6.61295079468116e-05	0.000410383	34.7567	0.0706708	0.00110096	0.000663384	2.47403240921147e-05	7.5870871614659e-10	0.271638
ZNF385A	1.86654349513978e-06	5.71867808792512e-07	3.3968	0.000242874	1.54253291814832e-06	1.01373436305832e-07	1.32755321686719e-08	8.32001396485586e-08	0.0683604
AQP1	0.182805	4.55999535568994e-05	22.1847	0.00777729	0.0445914	2.77698423578504e-05	3.97567621034572e-06	0.0943775	0.140887
MAP1LC3A	0.000260463	1.42818801723667e-05	3.39209	0.00201022	2.7240941716613e-05	2.13807420077064e-05	1.8103642494815e-05	1.74410347495964e-05	0.0826323
ACVRL1	6.41058418294464e-07	1.71946835969582e-06	13.3679	4.69324466243873e-09	9.5401903388293e-10	8.24450668772523e-06	0.271619	3.67044091089075e-06	0.0810105
WDR13	5.47392028764758e-08	6.48037960973936e-06	6.2202	0.00385238	1.94068481684021e-06	1.05301908722631e-08	2.36628390736994e-06	7.89675609464751e-05	0.160755
PCED1A	1.20898717446197e-06	1.32921580392868e-05	2.66509	8.96007182340432e-06	1.04423997469527e-05	6.96804513738325e-06	1.64244178110361e-06	0.00987439	0.0731587
SLC25A1	3.51513635381505e-07	6.84625827990952e-06	8.01663	0.0535657	3.90167303290157e-07	4.37963835538971e-08	0.00271759	7.16096819208256e-07	0.214113
P2RY11	5.55294894748251e-11	2.48874196972913e-05	2.17434	1.78316488410606e-08	2.9534785686507e-07	9.89789625962277e-08	2.05814615476649e-07	3.12247524060213e-07	0.0739535
C19orf48	1.30945955881889e-08	2.08370309899869e-07	3.15646	1.31185155078834e-07	8.0341452011061e-07	7.70774469202005e-08	0.00095715	1.11691681151465e-06	0.108012
GGT5	1.79404823863528e-07	6.70548931028319e-07	4.48716	0.000469427	9.52789578049471e-07	1.27923908604964e-05	6.81542829067634e-06	1.03206720115281e-05	0.156585
ICAM1	0.000269259	4.02993926591082e-16	2.44745	1.08934502770077e-17	0.00108935	2.38228011346401e-18	0.0011555	8.92942459325503e-06	0.0833545
MRPS18B	0.00242561	2.69449560574661e-05	2.21692	0.000787836	2.86797829369651e-05	7.70176912366183e-07	1.29621497538877e-06	0.0144151	0.0617702
NDUFA6	2.07536555158416e-06	3.97818503852856e-07	2.85586	0.0416486	2.59615540420341e-05	0.00259055	6.2213255765843e-06	5.9451286157112e-05	0.0743387

## Sheet: Epithelial
	B.cells	CAFs	Endothelial	Epithelial	Myeloid	Plasma.Cells	PVL	T.cells	Error_residuals
SPINT2	0.000239783	0.000431179	0.0150677	0.293867	0.0162853	0.0750789	3.57290886534246e-06	0.012681	0.16691
CLTC	1.66047277418007e-05	0.0102146	0.000151607	0.140288	0.0345289	0.0448579	1.04982133063137e-05	0.000742148	0.0707714
RALGDS	2.79986076062554e-05	3.76997692278359e-06	0.006396	0.135195	0.000200208	0.0222025	3.11853083483107e-05	0.010283	0.132861
NSMF	1.10316376243411e-05	1.50926149382741e-08	9.08439099919827e-07	0.169839	0.0172178	7.56212091994369e-06	0.00284292	3.75988205979641e-07	0.221579
FOXM1	0.00015418	3.37266999980987e-07	0.00446061	0.0651422	5.5698681003602e-05	3.57954053809135e-05	2.3809168687582e-05	5.41169270756724e-05	0.0896024
TACSTD2	0.00215899	0.000431903	0.000136025	0.251532	0.000110619	0.139566	8.62425650261373e-05	0.184753	0.0727695
RXRA	0.0382335	0.00348006	8.32133473058446e-09	0.0995475	0.00177997	0.00808769	8.73599948040385e-05	2.54238221630835e-05	0.116868
TPD52	4.50195459449193e-07	0.041895	3.79006315237464e-05	0.239165	4.39035232444827e-05	0.112677	2.99288372848672e-06	0.171876	0.0808238
EFS	0.0271652	2.47348913559539e-05	0.000124154	0.0800159	1.58702083537836e-05	7.26345019484287e-05	3.31128867279771e-07	0.00119701	0.109606
WBP11	6.83377982698961e-07	1.13291323572071e-09	1.65142581989761e-05	0.0446669	4.2528159205887e-07	2.30214995884447e-07	6.80799930003902e-06	7.44765600620093e-07	0.085124
RNPS1	3.36798192600003e-07	1.83223345882818e-06	1.35009066950883e-06	0.0326811	1.33762122293658e-05	1.76108135509859e-05	1.54974482482403e-06	1.8261349759564e-06	0.0630362
NCAPH2	0.000413989	0.0122198	0.000183607	0.071157	9.58777800200144e-05	4.62642034246164e-05	2.09727485061437e-05	9.42957755234745e-06	0.126328
DDX11	2.70069263519642e-06	8.75745787274481e-06	3.00609245782885e-06	0.0354764	1.77117876694066e-05	3.59645264297335e-06	2.06813397214043e-06	2.95312131916341e-07	0.0694671
MCF2L	0.131129	0.0371319	0.107575	0.313714	1.31852886638261e-05	0.251234	1.04348698233326e-05	0.000924053	0.11619
MMACHC	0.00131001	6.10239368190234e-06	0.0250842	0.123301	0.00251744	0.0764869	0.0041312	5.73843470477268e-06	0.146882
DGKD	5.67685046304811e-06	1.96334808930533e-05	0.000204075	0.0365709	5.2865561242246e-06	2.9120972429092e-06	0.0034765	0.00112063	0.0734408
NAT14	0.00718509	6.97466421279116e-05	1.97167421982872e-05	0.108758	0.0432418	1.09789950674738e-05	0.0684188	0.0136073	0.10264
SEC16A	0.0125481	0.133169	0.006473	0.601217	0.590097	0.357191	0.0106667	3.319346972356e-05	0.190657
CDH1	0.000239374	5.46175341478258e-06	3.81984243030027e-06	0.285698	0.12	0.102834	7.05451068664777e-06	0.362583	0.0656581
MARCH6	2.34812515275044e-05	3.62244663462528e-06	1.86124041193456e-08	0.105196	0.170787	1.37027793602031e-05	3.8726317999319e-08	1.90685181942177e-07	0.0714023

## Sheet: Myeloid
	B.cells	CAFs	Endothelial	Epithelial	Myeloid	Plasma.Cells	PVL	T.cells	Error_residuals
TYROBP	0.000110095	9.6568569200103e-06	0.000569878	0.0273939	2.7187	5.93539684932335e-05	3.93232858941008e-05	7.70279428913228e-07	0.218571
IFI27	0.00549614	2.59879387872528e-06	1.88223249490137e-05	0.271801	9.96265	0.0156915	0.28611	0.0322132	0.304761
C1QB	0.0452658	1.58592415919172e-08	0.253698	0.131029	3.70961	3.75065307582908e-08	6.58809668529222e-07	0.0861291	0.250523
KIAA2013	0.0146649	1.70998522322255e-05	7.48850590447367e-05	1.2361606316873e-05	0.543155	1.11900823373714e-07	0.0383997	0.00356196	0.0688796
SLCO2B1	0.0339963	6.82102193364719e-06	3.9714802246725e-06	0.000816258	0.585719	1.53408118435085e-05	0.0127299	0.0305375	0.0600768
SNRNP25	3.35031102320016e-08	1.90862451405769e-09	2.82751563358288e-08	4.82159327500919e-08	0.235219	3.6960633948528e-06	3.46307081146034e-09	6.0229145051951e-08	0.0568882
C16orf58	9.94703460848748e-09	1.60294400127594e-07	7.60674089078696e-07	4.19870387798094e-08	0.275549	1.045164865745e-08	6.639395675499e-07	4.87909100871136e-09	0.0695253
DRG2	4.09318643907325e-06	9.22031169484282e-05	6.90373177270614e-07	9.26778348372219e-05	0.270242	7.98362624095114e-07	1.08185247009923e-05	3.50835987768773e-05	0.0913218
CD14	3.40682754496568e-15	5.20935623311279e-10	3.66663334168726e-15	0.121319	3.16203	0.000341078	1.22387739881253e-06	0.744558	0.206233
TMEM132A	4.99165332821496e-06	0.000167633	3.62729793010205e-05	0.197848	1.14187	4.46903183292371e-06	0.000500684	0.0378787	0.151863
PFKL	1.81546098294695e-05	1.27859278569332e-06	1.02476226934641e-05	1.46169736062013e-07	0.592649	3.04859797875644e-06	6.5870921046622e-07	1.40654952784547e-06	0.211446
MZT2B	0.019891	4.65600161353411e-05	9.7570488250981e-06	0.000138491	0.872717	5.32347986479793e-05	2.99890694305807e-05	0.000236234	0.346169
SDC4	0.10684	0.000507048	0.00222543	0.215264	1.12392	2.30720129271636e-05	3.34433887625353e-05	0.00129413	0.155345
ATP6AP1	0.00108897	0.0077361	2.67752371979731e-06	0.0565164	0.736852	2.20119572598906e-05	0.000205276	6.08084102399051e-05	0.251587
SURF6	5.33409172561906e-08	4.55190577334401e-07	4.98745577874052e-06	0.0353702	0.221001	5.66431960973165e-06	1.50113498770809e-06	7.46978143939447e-07	0.0631832
CDK12	9.30528167307549e-06	3.29598599685151e-07	0.00161917	0.129813	0.737131	0.0152859	0.116926	9.268163584875e-06	0.0831155
CCT5	1.36340722757312e-09	3.99918932609347e-12	7.9955447823261e-05	0.163191	0.564462	0.0282578	8.91238107370491e-11	6.01014330395826e-05	0.094634
SERF2	0.0313625	6.14107226628094e-05	6.23950154127617e-06	0.01167	1.19365	0.130108	7.14955289060889e-07	0.183789	0.258992
TUFM	2.92779402663002e-06	3.88302345795979e-05	7.59741857125179e-05	0.0223489	0.603876	1.02786494668775e-06	1.67888555129852e-06	1.04827744798589e-06	0.302377
BCAP31	1.25891833334413e-05	1.56227386820248e-05	1.90563388199547e-05	0.013492	1.752	0.0130289	0.00836593	0.660209	0.272036

## Sheet: Plasma.Cells
	B.cells	CAFs	Endothelial	Epithelial	Myeloid	Plasma.Cells	PVL	T.cells	Error_residuals
IGHA2	9.1799888069318e-07	0.00117444	0.00807386	0.164754	0.000128789	3.1617	3.26675641485672e-06	1.92421	0.284896
IGLV3-21	0.000645587	0.0550565	1.82754536147927e-05	0.000878736	1.19503809512927e-07	0.204992	1.287243962896e-09	0.0102701	0.114134
IGHA1	0.000565316	0.51693	0.0656446	0.669109	0.000129848	3.88457	1.05162	1.05671	0.0940774
SSR4	1.78033255988736e-05	2.86872600603339e-07	1.97064	0.00620723	2.0147761789166e-05	1.52358	7.02689916188207e-05	0.416615	0.221535
DERL3	0.0682043	5.02118734247371e-07	0.00790751	7.26217158937361e-09	0.000621775	0.311241	0.30309	0.0985202	0.161251
IGLC3	1.58144	1.96413	1.03626	0.735239	0.590771	2.45397	2.06581764309948e-06	0.419879	0.138713
MCF2L	0.131129	0.0371319	0.107575	0.313714	1.31852886638261e-05	0.251234	1.04348698233326e-05	0.000924053	0.11619
MMP9	1.90491100558317e-05	1.95214726583715e-05	1.92334337276868e-05	0.0075812	0.241735	0.178719	8.45041382560713e-05	2.80948245849207e-07	0.261604
TACSTD2	0.00215899	0.000431903	0.000136025	0.251532	0.000110619	0.139566	8.62425650261373e-05	0.184753	0.0727695
IGKC	2.54302	0.0079566	0.0159811	0.707754	2.10058	1.6858	0.0858135	0.781195	0.0492401
MMACHC	0.00131001	6.10239368190234e-06	0.0250842	0.123301	0.00251744	0.0764869	0.0041312	5.73843470477268e-06	0.146882
S100A11	0.000934933	0.00282541	0.0136689	0.128298	0.00129027	0.119792	0.00256309	0.0744171	0.253068
CTNND1	0.00728101	0.00385349	0.00879209	0.0949603	0.0009149	0.0646593	0.00337008	0.0900559	0.0632493
ALDH16A1	9.57533652318108e-09	3.44098404440999e-05	0.00943163	0.000253926	0.000244028	0.0273694	0.00584895	0.00239183	0.0984701
SEC16A	0.0125481	0.133169	0.006473	0.601217	0.590097	0.357191	0.0106667	3.319346972356e-05	0.190657
IGHG1	1.86231095970378e-08	3.74010131149803e-10	0.0126838	0.602265	0.142111	1.01492	4.12391530203007e-11	3.47426	0.193978
IGLC2	1.07122	0.605221	8.67199540704002e-06	1.08762	0.608233	1.6197	3.54736	0.00678704	0.230936
TPD52	4.50195459449193e-07	0.041895	3.79006315237464e-05	0.239165	4.39035232444827e-05	0.112677	2.99288372848672e-06	0.171876	0.0808238
MZB1	1.02888058609423e-05	8.16811897930357e-05	6.70030781301084e-05	0.232445	0.000465994	0.430026	2.29346620430667e-05	1.63191	0.268792
C19orf70	0.0369376	0.0038334	0.00213187	0.000134555	0.000306556	0.0837935	0.000701686	0.165369	0.252264

## Sheet: PVL
	B.cells	CAFs	Endothelial	Epithelial	Myeloid	Plasma.Cells	PVL	T.cells	Error_residuals
TPM2	0.000139755	5.44319154439808e-08	0.00342292	1.01781662255799e-05	2.51559724689062e-06	4.42536753161398e-05	5.16297	0.0387104	0.267615
AGPAT2	2.48422849320201e-06	0.00988698	8.90523871883374e-06	0.105954	2.39485470537054e-06	1.09772696037474e-06	4.58033	1.07118627863676e-10	0.280461
SLPI	0.00487332	0.00036801	0.000644682	0.149779	2.18000176889629e-05	0.00170961	6.32496	0.334439	0.151961
STAC2	6.70199696931665e-08	0.00396696	0.28708	1.85151045748311e-11	5.53314512876032e-08	1.9592765803325e-11	4.04463	0.118618	0.108993
SLC35B2	7.39529023221856e-08	2.53160322285827e-05	4.36576188288258e-08	2.53155761015537e-05	5.01068410180279e-05	7.25699897981063e-06	0.751599	0.0122722	0.0904762
PFDN5	0.000459719	0.000170705	0.000124104	0.00260112	0.000122982	0.000518191	2.48446	6.12841230228922e-05	0.340157
FUOM	2.76312587050228e-06	9.63176651313789e-08	7.64712601434476e-07	3.77728436777654e-06	0.00169161	6.23314440059403e-06	0.4759	2.05483425083858e-05	0.0691218
ARL16	5.83571309202553e-10	8.61334470505949e-05	6.9476387482876e-06	0.000666159	1.61395447562477e-05	0.000655996	0.554461	1.64713472155671e-08	0.0833235
PEMT	2.09366753976003e-05	7.71368702362535e-06	6.43792995009543e-06	8.74724516013499e-05	6.06848715990419e-06	5.33289703366229e-06	0.419364	0.00356191	0.0627839
MGST3	0.000403817	3.52292755163807e-05	1.09326447672826e-05	0.00896339	8.63375633612839e-06	1.01319831788185e-05	0.471749	9.98972131669119e-05	0.0656543
CSPG4	0.000554216	6.84101222829395e-07	9.00401628331066e-05	0.00137734	6.7648169448881e-06	1.84017193374209e-08	0.393106	0.00341522	0.0583667
POLRMT	0.0024826	4.27560656542348e-06	1.497126428887e-06	3.45111945304453e-07	3.36698081034035e-06	8.01206063912694e-07	0.552121	5.01689991273636e-05	0.0927887
PNPLA2	0.00729838	3.71932963394901e-08	4.43071720701022e-08	7.68384914596645e-08	1.15050599865774e-06	2.64429321594678e-07	0.9263	0.0747821	0.0860351
NOC4L	5.40706057349713e-08	0.0142112	0.00231501	2.27341230713059e-06	1.67133431231433e-05	9.05541191926465e-07	0.601418	0.00356889	0.0951216
TK1	6.70661557434776e-08	6.10039556011769e-05	0.00461315	0.0001692	3.39612553035625e-07	1.80452842507259e-05	0.558636	0.00189271	0.100679
PSMB4	1.05171153564079e-05	1.85636272521476e-05	1.1861332593159e-07	6.82822307605368e-05	1.21116794182064e-06	9.29998920566576e-08	0.883392	0.000270234	0.177861
RANGAP1	6.29260546090082e-06	7.13967554475044e-06	1.48485378666571e-06	1.88781149943083e-05	2.18496083204026e-07	0.000147159	0.846612	0.00665381	0.173861
MSRB1	1.81427533542425e-06	7.04289575019306e-08	2.11954546887286e-08	0.00019255	1.26465389007967e-06	1.77053375131156e-08	0.550118	0.0351518	0.0826923
ERP29	7.56837269536454e-06	6.17376665550647e-09	0.000416528	0.0133506	9.86603934335411e-08	2.43068549848372e-05	0.627518	5.49860544652178e-08	0.128414
MAGED1	0.00191552	4.30103564395711e-06	0.000429968	0.194013	0.00766586	0.0733805	1.52261	0.000141983	0.090738

## Sheet: T.cells
	B.cells	CAFs	Endothelial	Epithelial	Myeloid	Plasma.Cells	PVL	T.cells	Error_residuals
IL10RA	2.78026543478934e-05	1.90087037609717e-06	0.00378305	0.0055944	6.90318724460248e-06	0.00813257	2.15151136426897e-06	2.9315	0.0430109
SEPT1	4.10993495012542e-05	0.000799651	2.83447818319987e-05	0.0072809	1.15506030952249e-07	7.50259672790537e-06	1.42920746583484e-05	1.69511	0.0616136
VOPP1	0.00309279	5.88807923479515e-08	0.00279384	0.00486117	0.0380924	1.44368573769559e-06	4.88877360801627e-06	2.89803	0.0746143
CD3D	0.0676206	5.25511035455514e-06	1.01705186746277e-05	2.59839196644144e-06	3.29755886754021e-06	3.92333660474399e-06	3.10451972645663e-06	3.44898	0.102264
TBC1D10C	6.45106014733649e-05	4.93780059033132e-08	0.000384665	0.00230597	1.0837015313049e-06	1.82785328496492e-06	4.11048840162546e-08	2.29319	0.11343
MAT2A	4.68325742743699e-05	6.96841844625759e-05	8.30440674414643e-09	1.41837127979649e-07	0.00123828	1.16459812973273e-13	1.27780666467154e-09	1.1368	0.0572783
DDX5	3.04879473887583e-05	2.81355377282293e-06	0.00128225	0.0366574	0.000740734	0.0286621	3.05686706125487e-06	3.75002	0.143238
BTF3	0.0153884	0.000169018	0.000185076	0.00588664	0.000543386	7.19272109390314e-08	0.000536398	2.14543	0.0983169
ABCF1	0.0340914	4.92878025600066e-06	2.47355703906242e-05	0.00734498	0.000251477	1.37884589244876e-06	1.21060253695981e-06	1.8582	0.0631587
PSD4	0.000203437	3.18224485297676e-05	1.70788739298854e-06	0.00497094	1.08692844801124e-05	4.06417865801876e-06	6.81621031896695e-06	1.55933	0.0914162
CAPS	4.38992646774601e-05	2.49062700170738e-07	5.77096828236484e-07	1.53755785639985e-09	3.71996611341479e-07	4.00343164419722e-08	5.89917920092781e-08	0.925153	0.0631707
C1orf56	1.24682345077148e-07	6.2544775064043e-05	1.08905287031343e-05	0.00110254	0.000712691	7.65748781041485e-06	2.11446455957942e-05	0.942454	0.0653342
FXR2	2.61057485283706e-06	0.000114225	1.45006265586037e-06	0.00320504	4.04203058208912e-07	1.77755336772079e-07	5.1334057738923e-06	0.966233	0.0775393
CYTH4	5.40230832233997e-06	1.48941658780601e-05	5.73061890747654e-06	9.90469646216119e-05	5.5221825091331e-06	6.50297385166828e-06	9.1318113331888e-06	1.07146	0.0895975
CCNI	0.000334777	1.52168237726548e-06	2.07212888479235e-12	8.43931566354494e-09	3.1738441117434e-06	1.89474166901026e-07	1.34915451854463e-08	1.07791	0.0957606
MOGS	7.42160154701883e-06	0.000831626	1.06888175625289e-06	0.000639702	1.76436475680778e-05	6.74104239118727e-06	9.6267978802021e-07	1.17992	0.109
SRP14	0.00744147	8.04892782132424e-07	2.10013612542443e-09	0.00220782	0.00639747	9.98227343732577e-07	3.05696800510684e-05	0.833766	0.0642176
FMNL1	0.000171205	8.6227232677116e-07	3.36848226528652e-06	0.00611996	5.90714230211582e-05	5.21494762218854e-08	5.44476150122193e-07	1.06018	0.0979864
ADGRG1	0.0461708	6.74458439009514e-08	6.74160689602065e-05	0.0456706	0.0492776	0.013616	0.000177507	2.29777	0.0740052
RNASEH2C	1.20167661025058e-06	1.7756311008611e-08	9.85223711770147e-10	1.87353225025724e-06	9.92779425306595e-07	8.32820391485987e-09	2.55086495633784e-07	1.07759	0.111907
