# Supplementary material for: STANCE: a unified statistical model to detect cell-type-specific spatially variable genes in spatial transcriptomics
Source: Nat Commun. 2025 Feb 20;16:1793. doi: 10.1038/s41467-025-57117-w (PMC11842841; doi:10.1038/s41467-025-57117-w)
Supplement: Supplementary file 4 — Source Data [file 41467_2025_57117_MOESM4_ESM.zip › Source Data/FigS15.xlsx]

## Sheet: B.cells
	query	significant	p_value	term_size	query_size	intersection_size	precision	recall	term_id	source	term_name
1	query_1	TRUE	5.60272602115968e-14	698	38	18	0.473684	0.025788	GO:0002252	GO:BP	immune effector process
2	query_1	TRUE	4.55301138554362e-11	460	38	14	0.368421	0.0304348	GO:0002443	GO:BP	leukocyte mediated immunity
3	query_1	TRUE	8.7443268923563e-11	375	38	13	0.342105	0.0346667	GO:0002460	GO:BP	adaptive immune response based on somatic recombination of immune receptors built from immunoglobulin superfamily domains
4	query_1	TRUE	1.32279660553287e-10	1092	38	18	0.473684	0.0164835	GO:0001775	GO:BP	cell activation
5	query_1	TRUE	2.19312863738846e-10	403	38	13	0.342105	0.0322581	GO:0007159	GO:BP	leukocyte cell-cell adhesion
6	query_1	TRUE	1.59496684095209e-09	361	38	12	0.315789	0.033241	GO:0002449	GO:BP	lymphocyte mediated immunity
7	query_1	TRUE	1.65775339115214e-09	189	38	10	0.263158	0.0529101	GO:0022408	GO:BP	negative regulation of cell-cell adhesion
8	query_1	TRUE	1.81575699925547e-09	365	38	12	0.315789	0.0328767	GO:1903037	GO:BP	regulation of leukocyte cell-cell adhesion
9	query_1	TRUE	1.86218773968184e-09	477	38	13	0.342105	0.0272537	GO:0022407	GO:BP	regulation of cell-cell adhesion
10	query_1	TRUE	2.63943174294797e-09	1988	38	21	0.552632	0.0105634	GO:0006955	GO:BP	immune response

## Sheet: CAFs
	query	significant	p_value	term_size	query_size	intersection_size	precision	recall	term_id	source	term_name
1	query_1	TRUE	8.07779897756115e-06	3939	20	16	0.8	0.00406194	GO:0048583	GO:BP	regulation of response to stimulus
2	query_1	TRUE	1.35208522173381e-05	2776	20	14	0.7	0.00504323	GO:0002376	GO:BP	immune system process
3	query_1	TRUE	8.09254093100921e-05	1234	20	10	0.5	0.00810373	GO:0040011	GO:BP	locomotion
4	query_1	TRUE	0.000134464	1709	20	11	0.55	0.00643651	GO:0048870	GO:BP	cell motility
5	query_1	TRUE	0.000357159	752	20	8	0.4	0.0106383	GO:0001944	GO:BP	vasculature development
6	query_1	TRUE	0.000384549	2955	20	13	0.65	0.00439932	GO:0051239	GO:BP	regulation of multicellular organismal process
7	query_1	TRUE	0.000463029	778	20	8	0.4	0.0102828	GO:0030155	GO:BP	regulation of cell adhesion
8	query_1	TRUE	0.000479537	3010	20	13	0.65	0.00431894	GO:0009966	GO:BP	regulation of signal transduction
9	query_1	TRUE	0.000495475	1496	20	10	0.5	0.00668449	GO:0016477	GO:BP	cell migration
10	query_1	TRUE	0.000547227	1512	20	10	0.5	0.00661376	GO:0007155	GO:BP	cell adhesion

## Sheet: Endothelial
	query	significant	p_value	term_size	query_size	intersection_size	precision	recall	term_id	source	term_name
1	query_1	TRUE	0.00511483	2637	16	10	0.625	0.00379219	GO:0010033	GO:BP	response to organic substance

## Sheet: Epithelial
	query	significant	p_value	term_size	query_size	intersection_size	precision	recall	term_id	source	term_name
1	query_1	TRUE	6.3015649889589e-16	2274	191	67	0.350785	0.0294635	GO:0048584	GO:BP	positive regulation of response to stimulus
2	query_1	TRUE	4.39663700808292e-14	6250	191	113	0.591623	0.01808	GO:0048518	GO:BP	positive regulation of biological process
3	query_1	TRUE	1.20604480488058e-13	3939	191	86	0.450262	0.021833	GO:0048583	GO:BP	regulation of response to stimulus
4	query_1	TRUE	7.87800791962542e-12	5899	191	105	0.549738	0.0177996	GO:0048856	GO:BP	anatomical structure development
5	query_1	TRUE	1.94051215462052e-11	1512	191	48	0.251309	0.031746	GO:0007155	GO:BP	cell adhesion
6	query_1	TRUE	1.96009014289512e-11	6453	191	110	0.575916	0.0170463	GO:0032502	GO:BP	developmental process
7	query_1	TRUE	5.36589982021152e-11	1092	191	40	0.209424	0.03663	GO:0001775	GO:BP	cell activation
8	query_1	TRUE	7.42551848225116e-11	698	191	32	0.167539	0.0458453	GO:0002252	GO:BP	immune effector process
9	query_1	TRUE	8.23155860269682e-11	5717	191	101	0.528796	0.0176666	GO:0048522	GO:BP	positive regulation of cellular process
10	query_1	TRUE	1.87422215461407e-10	3855	191	79	0.413613	0.0204929	GO:0006950	GO:BP	response to stress

## Sheet: Myeloid
	query	significant	p_value	term_size	query_size	intersection_size	precision	recall	term_id	source	term_name
1	query_1	TRUE	2.23339384619647e-06	14	24	4	0.166667	0.285714	GO:0098883	GO:BP	synapse pruning
2	query_1	TRUE	3.87712787094322e-05	27	24	4	0.166667	0.148148	GO:0150146	GO:BP	cell junction disassembly
3	query_1	TRUE	6.43793986784701e-05	1586	24	12	0.5	0.0075662	GO:0009607	GO:BP	response to biotic stimulus
4	query_1	TRUE	8.52856155759e-05	718	24	9	0.375	0.0125348	GO:0050778	GO:BP	positive regulation of immune response
5	query_1	TRUE	0.000248994	375	24	7	0.291667	0.0186667	GO:0002460	GO:BP	adaptive immune response based on somatic recombination of immune receptors built from immunoglobulin superfamily domains
6	query_1	TRUE	0.000487281	881	24	9	0.375	0.0102157	GO:0050776	GO:BP	regulation of immune response
7	query_1	TRUE	0.000582089	1548	24	11	0.458333	0.00710594	GO:0051707	GO:BP	response to other organism
8	query_1	TRUE	0.000593583	1551	24	11	0.458333	0.0070922	GO:0043207	GO:BP	response to external biotic stimulus
9	query_1	TRUE	0.00077731	1988	24	12	0.5	0.00603622	GO:0006955	GO:BP	immune response
10	query_1	TRUE	0.00171668	1724	24	11	0.458333	0.00638051	GO:0044419	GO:BP	biological process involved in interspecies interaction between organisms

## Sheet: Plasma.Cells
	query	significant	p_value	term_size	query_size	intersection_size	precision	recall	term_id	source	term_name
1	query_1	TRUE	1.52890934673103e-05	68	23	5	0.217391	0.0735294	GO:0019731	GO:BP	antibacterial humoral response
2	query_1	TRUE	1.90554378403136e-05	71	23	5	0.217391	0.0704225	GO:0050853	GO:BP	B cell receptor signaling pathway
3	query_1	TRUE	0.000106376	204	23	6	0.26087	0.0294118	GO:0016064	GO:BP	immunoglobulin mediated immune response
4	query_1	TRUE	0.000115998	207	23	6	0.26087	0.0289855	GO:0019724	GO:BP	B cell mediated immunity
5	query_1	TRUE	0.000136161	39	23	4	0.173913	0.102564	GO:0045730	GO:BP	respiratory burst
6	query_1	TRUE	0.000149311	9	23	3	0.130435	0.333333	GO:0060267	GO:BP	positive regulation of respiratory burst
7	query_1	TRUE	0.000167403	41	23	4	0.173913	0.097561	GO:0006958	GO:BP	complement activation, classical pathway
8	query_1	TRUE	0.000417269	131	23	5	0.217391	0.0381679	GO:0019730	GO:BP	antimicrobial humoral response
9	query_1	TRUE	0.000558095	55	23	4	0.173913	0.0727273	GO:0002455	GO:BP	humoral immune response mediated by circulating immunoglobulin
10	query_1	TRUE	0.00103297	64	23	4	0.173913	0.0625	GO:0006956	GO:BP	complement activation

## Sheet: PVL
	query	significant	p_value	term_size	query_size	intersection_size	precision	recall	term_id	source	term_name
1	query_1	TRUE	0.0231354	7	19	2	0.105263	0.285714	GO:1905684	GO:BP	regulation of plasma membrane repair
2	query_1	TRUE	0.0342685	63	19	3	0.157895	0.047619	GO:1903078	GO:BP	positive regulation of protein localization to plasma membrane
3	query_1	TRUE	0.036885	1512	19	8	0.421053	0.00529101	GO:0007155	GO:BP	cell adhesion

## Sheet: T.cells
	query	significant	p_value	term_size	query_size	intersection_size	precision	recall	term_id	source	term_name
1	query_1	TRUE	1.10192254182034e-07	1586	79	26	0.329114	0.0163934	GO:0009607	GO:BP	response to biotic stimulus
2	query_1	TRUE	1.53842724400025e-07	3855	79	40	0.506329	0.0103761	GO:0006950	GO:BP	response to stress
3	query_1	TRUE	1.59301803783797e-07	698	79	18	0.227848	0.025788	GO:0002252	GO:BP	immune effector process
4	query_1	TRUE	3.81476435295532e-07	1054	79	21	0.265823	0.0199241	GO:0002684	GO:BP	positive regulation of immune system process
5	query_1	TRUE	4.14780008054354e-07	555	79	16	0.202532	0.0288288	GO:0042110	GO:BP	T cell activation
6	query_1	TRUE	5.39062204067698e-07	1988	79	28	0.35443	0.0140845	GO:0006955	GO:BP	immune response
7	query_1	TRUE	5.99278974427271e-07	2776	79	33	0.417722	0.0118876	GO:0002376	GO:BP	immune system process
8	query_1	TRUE	8.06030290777378e-07	8976	79	61	0.772152	0.0067959	GO:0050896	GO:BP	response to stimulus
9	query_1	TRUE	1.30432614053071e-06	6250	79	50	0.632911	0.008	GO:0048518	GO:BP	positive regulation of biological process
10	query_1	TRUE	2.34371719985513e-06	1548	79	24	0.303797	0.0155039	GO:0051707	GO:BP	response to other organism
