# Supplementary material for: STANCE: a unified statistical model to detect cell-type-specific spatially variable genes in spatial transcriptomics
Source: Nat Commun. 2025 Feb 20;16:1793. doi: 10.1038/s41467-025-57117-w (PMC11842841; doi:10.1038/s41467-025-57117-w)
Supplement: Supplementary file 4 — Source Data [file 41467_2025_57117_MOESM4_ESM.zip › Source Data/FigS16.xlsx]

## Sheet: Sheet1
Gene lists
SVG by SPARK-G	SVG by SPARK-X	utSVG by STANCE	ctSVG by STANCE
NOC2L	NOC2L	NOC2L	ENO1
HES4	HES4	HES4	PLOD1
ISG15	ISG15	ISG15	C1QA
AGRN	AGRN	AGRN	C1QB
SDF4	SDF4	SDF4	CD52
ACAP3	B3GALT6	MXRA8	LAPTM5
MXRA8	ACAP3	CCNL2	MARCKSL1
AURKAIP1	INTS11	MRPL20	S100A10
CCNL2	CPTP	VWA1	TAGLN2
MRPL20	DVL1	MIB2	FCER1G
VWA1	MXRA8	SLC35E2B	DEGS1
MIB2	AURKAIP1	GNB1	CYTOR
SLC35E2B	CCNL2	FAAP20	COX5B
GNB1	MRPL20	RER1	TFPI
FAAP20	VWA1	TNFRSF14	IGFBP2
RER1	SSU72	PRXL2B	ARL4C
TNFRSF14	SLC35E2B	ARHGEF16	BHLHE40
PRXL2B	NADK	MEGF6	SPCS1
ARHGEF16	GNB1	LRRC47	DCBLD2
MEGF6	FAAP20	KCNAB2	COL8A1
LRRC47	SKI	RPL22	TMEM45A
KCNAB2	RER1	ICMT	TFG
RPL22	PEX10	ZBTB48	MYLK
CAMTA1	TNFRSF14	CAMTA1	SCARB2
VAMP3	PRXL2B	VAMP3	HNRNPD
TNFRSF9	ARHGEF16	TNFRSF9	HNRNPDL
PARK7	MEGF6	PARK7	RAI14
ENO1	LRRC47	ENO1	RPL37
SLC2A5	CEP104	SLC2A5	CD74
PIK3CD	KCNAB2	PIK3CD	HLA-A
CLSTN1	RPL22	CLSTN1	HLA-C
RBP7	ICMT	LZIC	LTB
SRM	ACOT7	SRM	CLIC1
FBXO6	ZBTB48	FBXO6	HLA-DRA
MAD2L2	KLHL21	MAD2L2	HLA-DRB5
MTHFR	DNAJC11	MTHFR	HLA-DQA1
KIAA2013	CAMTA1	PLOD1	FABP7
PLOD1	VAMP3	MFN2	PPIA
MFN2	TNFRSF9	MIIP	IGFBP1
MIIP	PARK7	TNFRSF1B	IGFBP3
TNFRSF1B	RERE	DHRS3	EIF4H
DHRS3	ENO1	TMEM51	SEMA3C
TMEM51	SLC2A5	EFHD2	HGF
PLEKHM2	PIK3CD	PLEKHM2	CTSB
EPHA2	CLSTN1	EPHA2	DPYSL2
NECAP2	LZIC	NECAP2	CLU
ATP13A2	RBP7	ATP13A2	ZNF395
SDHB	UBE4B	SDHB	VDAC3
PADI2	KIF1B	PADI2	RPS20
RCC2	PGD	RCC2	YWHAZ
ARHGEF10L	TARDBP	ARHGEF10L	GPAA1
UBR4	SRM	UBR4	HNRNPK
MRTO4	EXOSC10	MRTO4	GSN
AKR7A3	FBXO6	AKR7A3	PSMB7
CAPZB	MAD2L2	AKR7A2	RPL35
MICOS10	AGTRAP	CAPZB	TMEM141
NBL1	MTHFR	MICOS10	PSAP
CAMK2N1	KIAA2013	NBL1	GOLGA7B
DDOST	PLOD1	CAMK2N1	ATP5MD
ECE1	MFN2	MUL1	IFITM2
RAP1GAP	MIIP	DDOST	CTSD
HSPG2	TNFRSF1B	ECE1	CD44
C1QA	DHRS3	RAP1GAP	DDB2
C1QC	TMEM51	HSPG2	SELENOH
C1QB	EFHD2	C1QA	FTH1
HNRNPR	PLEKHM2	C1QC	PLAAT4
TCEA3	SPEN	C1QB	PLAAT3
ID3	EPHA2	HNRNPR	COX8A
RPL11	SZRD1	TCEA3	NDUFC2
LYPLA2	NECAP2	ID3	HSPA8
GALE	ATP13A2	RPL11	GAPDH
FUCA1	SDHB	LYPLA2	TUBA1B
MYOM3	PADI2	FUCA1	TUBA1A
CLIC4	RCC2	MYOM3	PPP1R1A
RUNX3	ARHGEF10L	CLIC4	RPS26
SYF2	UBR4	RUNX3	MYL6
RSRP1	EMC1	SYF2	LRP1
MTFR1L	MRTO4	STMN1	NDUFA4L2
STMN1	AKR7A3	ZNF593	LYZ
SH3BGRL3	AKR7A2	SH3BGRL3	UBC
CD52	CAPZB	CD52	ITM2B
DHDDS	MICOS10	HMGN2	NPC2
HMGN2	NBL1	RPS6KA1	TMED10
RPS6KA1	TMCO4	WASF2	ANXA2
TMEM222	CAMK2N1	FGR	CD276
WASF2	MUL1	IFI6	CIB1
FGR	PINK1	THEMIS2	RPS2
IFI6	DDOST	PTAFR	CORO1A
THEMIS2	HP1BP3	ATP5IF1	PFN1
PTAFR	ECE1	PHACTR4	TXNDC17
ATP5IF1	RAP1GAP	SNHG12	GABARAP
SNHG3	USP48	EPB41	KRT19
SNHG12	HSPG2	PTPRU	RPL27
EPB41	CDC42	LAPTM5	GRN
PTPRU	C1QA	SDC3	COL1A1
LAPTM5	C1QC	SNRNP40	ABCC3
SDC3	C1QB	FABP3	VMP1
FABP3	KDM1A	SERINC2	ITGB4
SERINC2	HNRNPR	TINAGL1	NDUFAF8
TINAGL1	TCEA3	PTP4A2	HGS
PEF1	ID3	TXLNA	RPL17
PTP4A2	RPL11	EIF3I	RPS15
TXLNA	PITHD1	FAM167B	RPS28
EIF3I	LYPLA2	LCK	TYROBP
FAM167B	GALE	HDAC1	SPINT2
LCK	HMGCL	MARCKSL1	APOE
MARCKSL1	FUCA1	ZBTB8OS	APOC1
ZBTB8OS	SRSF10	KIAA1522	FTL
KIAA1522	MYOM3	S100PBP	CD37
TMEM54	SRRM1	TMEM54	SNRPB
AK2	CLIC4	AK2	ATP5F1E
PHC2	RUNX3	PHC2	RPS21
SMIM12	SYF2	SMIM12	APP
GJA4	RSRP1	GJA4	DGCR9
TMEM35B	TMEM50A	TMEM35B	UBE2L3
SFPQ	SELENON	SFPQ	SELENOM
KIAA0319L	MTFR1L	KIAA0319L	RPL3
PSMB2	STMN1	PSMB2	CYB5R3
MAP7D1	ZNF593	AGO4	SAT1
SH3D21	SH3BGRL3	MAP7D1	TIMP1
EVA1B	UBXN11	SH3D21	NDUFA1
STK40	CD52	EVA1B	BCAP31
CSF3R	DHDDS	STK40	RPL10
C1orf122	HMGN2	LSM10	MT-ND1
MYCBP	RPS6KA1	CSF3R	MT-ND2
NDUFS5	ARID1A	C1orf122	MT-CO3
MACF1	NUDC	MYCBP	WLS
PABPC4	TMEM222	NDUFS5	MAN1A2
PPIE	WASF2	MACF1	ECM1
CAP1	AHDC1	PABPC4	SDC1
PPT1	FGR	CAP1	TMSB10
ZMPSTE24	IFI6	PPT1	HAT1
CITED4	STX12	ZMPSTE24	COL3A1
FOXJ3	PPP1R8	CITED4	PNKD
PPCS	THEMIS2	FOXJ3	SHISA5
YBX1	RPA2	PPCS	MAPKAPK3
P3H1	DNAJC8	PPIH	TOMM70
SLC2A1	ATP5IF1	YBX1	TM4SF18
EBNA1BP2	PHACTR4	P3H1	TNFSF10
ELOVL1	SNHG3	SLC2A1	JCHAIN
SZT2	TRNAU1AP	EBNA1BP2	FGF2
HYI	SNHG12	TIE1	ADAMTS12
PTPRF	YTHDF2	ELOVL1	TXNDC5
ATP6V0B	EPB41	HYI	GMNN
B4GALT2	SRSF4	PTPRF	HLA-B
DMAP1	PTPRU	ATP6V0B	HLA-DPA1
ERI3	LAPTM5	B4GALT2	TRAM2
RPS8	SDC3	DMAP1	STARD3NL
UROD	PUM1	ERI3	PODXL
PRDX1	SNRNP40	RPS8	STAU2
AKR1A1	ZCCHC17	PRDX1	OSGIN2
NASP	FABP3	AKR1A1	OXR1
TSPAN1	SERINC2	NASP	CRB2
UQCRH	TINAGL1	TSPAN1	CERCAM
PDZK1IP1	PEF1	UQCRH	CD151
TRABD2B	PTP4A2	PDZK1IP1	CD59
CDKN2C	KHDRBS1	TRABD2B	FXYD2
RNF11	KPNA6	FAF1	PCBP2
TTC39A	TXLNA	CDKN2C	HSP90B1
OSBPL9	TMEM234	RNF11	TPT1
TXNDC12	EIF3I	TTC39A	IGHG4
BTF3L4	FAM167B	OSBPL9	IGHG1
PRPF38A	LCK	TXNDC12	IGHG3
ECHDC2	HDAC1	BTF3L4	EMC7
SCP2	MARCKSL1	PRPF38A	CLPX
CPT2	BSDC1	ECHDC2	QPRT
MAGOH	ZBTB8OS	SCP2	PSMD7
HSPB11	RBBP4	CPT2	IGFBP4
TMEM59	KIAA1522	MAGOH	EFTUD2
MRPL37	YARS	HSPB11	PECAM1
SSBP3	S100PBP	TMEM59	SUMO2
DHCR24	TMEM54	MRPL37	SEC11C
PLPP3	RNF19B	SSBP3	TCF3
JUN	AK2	DHCR24	ANGPTL4
HOOK1	PHC2	PLPP3	PIH1D1
NFIA	SMIM12	JUN	RPS5
TM2D1	GJA4	HOOK1	TOP1
PATJ	TMEM35B	NFIA	SULF2
ITGB3BP	SFPQ	TM2D1	COL18A1
PGM1	ZMYM4	PATJ	IGLC1
JAK1	KIAA0319L	DOCK7	IGLC2
AK4	PSMB2	ITGB3BP	MIF
SERBP1	ADPRHL2	PGM1	XBP1
GADD45A	TRAPPC3	JAK1	PRDX4
WLS	MAP7D1	AK4	SSR4
PTGER3	THRAP3	SERBP1	IRAK1
CRYZ	SH3D21	GADD45A	TNFRSF9
FUBP1	EVA1B	WLS	STMN1
GIPC2	STK40	PTGER3	SH3BGRL3
IFI44L	LSM10	CRYZ	THEMIS2
IFI44	MRPS15	SLC44A5	ATP5IF1
ADGRL4	CSF3R	FUBP1	LCK
ADGRL2	MEAF6	GIPC2	PHC2
GNG5	GNL2	IFI44L	LSM10
C1orf52	C1orf122	IFI44	SLC2A1
DDAH1	SF3A3	ADGRL4	DMAP1
CCN1	RRAGC	ADGRL2	GBP5
SELENOF	MYCBP	GNG5	CD2
HS2ST1	AKIRIN1	C1orf52	NBPF11
GBP1	NDUFS5	DDAH1	S100A4
GBP2	MACF1	CCN1	S100A13
GBP4	PABPC4	SELENOF	RPS27
GBP5	PPIE	HS2ST1	IL6R
LRRC8C	CAP1	GBP3	SEMA4A
RPL5	PPT1	GBP1	IFI16
ARHGAP29	ZMPSTE24	GBP2	CD84
SLC44A3	NFYC	GBP4	ARHGAP30
DPYD	CITED4	GBP5	CD247
SNX7	FOXJ3	LRRC8C	ATP1B1
VCAM1	PPCS	RPL5	PRRC2C
S1PR1	PPIH	ARHGAP29	PTPRC
AMY2B	YBX1	SLC44A3	PTPN7
VAV3	P3H1	CNN3	TRAF5
SLC25A24	SLC2A1	DPYD	LBR
CLCC1	EBNA1BP2	SNX7	SRSF7
TAF13	TIE1	VCAM1	PLEK
SARS	ELOVL1	S1PR1	ST3GAL5
PSMA5	MED8	AMY2B	CD8A
GNAI3	SZT2	VAV3	CD8B
AMPD2	HYI	SLC25A24	ARID5A
CSF1	PTPRF	CLCC1	WIPF1
SLC16A4	ATP6V0B	TAF13	ANKRD44
LAMTOR5	B4GALT2	SARS	PTMA
CD53	DMAP1	PSMA5	RPL32
DRAM2	ERI3	GNAI3	NUP210
CEPT1	RPS8	AMPD2	EOMES
DENND2D	UROD	CSF1	CMC1
ATP5PB	PRDX1	AHCYL1	UBP1
C1orf162	AKR1A1	SLC16A4	LRRFIP2
CAPZA1	NASP	LAMTOR5	CCR5
MOV10	GPBP1L1	CD53	NBEAL2
RHOC	TMEM69	DRAM2	GNAI2
SLC16A1	TSPAN1	CEPT1	RASSF1
HIPK1	POMGNT1	DENND2D	CD96
OLFML3	LRRC41	ATP5PB	MCCC1
BCAS2	UQCRH	C1orf162	DNAJB11
CSDE1	MKNK1	CAPZA1	CXCL9
ATP1A1	ATPAF1	RHOC	FYB1
CD58	EFCAB14	SLC16A1	GZMK
IGSF3	PDZK1IP1	HIPK1	GZMA
CD2	CMPK1	OLFML3	VCAN
PTGFRN	TRABD2B	BCAS2	COX7C
MAN1A2	FAF1	CSDE1	CDKN2AIPNL
NOTCH2	CDKN2C	ATP1A1	ANXA6
LINC02802	RNF11	CD58	PTTG1
PDZK1	TTC39A	IGSF3	CLTB
RBM8A	OSBPL9	CD2	HLA-DRB1
TXNIP	NRDC	PTGFRN	HMGA1
NBPF11	TXNDC12	MAN1A2	DEF6
FCGR1A	BTF3L4	NOTCH2	VEGFA
HIST2H2AA4	PRPF38A	NBPF26	EEF1A1
MTMR11	ZYG11B	LINC02802	CD24
PLEKHO1	ECHDC2	PDZK1	CALHM6
APH1A	SCP2	RBM8A	ACTB
C1orf54	CPT2	TXNIP	COA1
MRPS21	CZIB	NBPF11	IKZF1
ECM1	MAGOH	FCGR1A	CAV2
MCL1	HSPB11	HIST2H2AA4	MET
CTSS	TMEM59	MTMR11	TRBC1
CERS2	MRPL37	PLEKHO1	TRBC2
TNFAIP8L2	SSBP3	APH1A	GIMAP7
VPS72	DHCR24	C1orf54	GIMAP4
PSMD4	USP24	MRPS21	GIMAP5
RFX5	PLPP3	ECM1	SLC4A2
PSMB4	MYSM1	MCL1	INSIG1
SNX27	JUN	ENSA	CEBPD
RORC	HOOK1	CTSS	TOX
S100A10	NFIA	CERS2	SLA
S100A11	TM2D1	TNFAIP8L2	GSDMD
S100A9	PATJ	PSMD4	RPS6
S100A8	USP1	RFX5	SIT1
S100A6	DOCK7	PSMB4	CA9
S100A4	ITGB3BP	SNX27	SEMA4D
S100A16	PGM1	RORC	FGD3
S100A13	JAK1	S100A10	C9orf16
S100A1	AK4	S100A11	PTGDS
CHTOP	LEPROT	S100A9	CELF2
SNAPIN	SERBP1	S100A8	CXCL12
SLC27A3	GADD45A	S100A6	DDIT4
DENND4B	GNG12	S100A4	DNAJC9
SLC39A1	WLS	S100A16	VCL
JTB	SRSF11	S100A13	NFKB2
RAB13	ANKRD13C	S100A1	IFITM1
RPS27	PTGER3	SNAPIN	LSP1
TPM3	ZRANB2	INTS3	TRIM22
UBAP2L	CRYZ	SLC27A3	CD82
IL6R	SLC44A5	DENND4B	EHD1
UBE2Q1	RABGGTB	CRTC2	CFL1
PMVK	PIGK	SLC39A1	CTSW
PBXIP1	AC118549.1	JTB	TBC1D10C
SHC1	USP33	RAB13	CDK2AP2
CKS1B	FUBP1	RPS27	UCP2
ADAM15	GIPC2	TPM3	TMEM135
EFNA1	IFI44L	IL6R	CD3E
SLC50A1	IFI44	UBE2Q1	CD3D
MUC1	ADGRL4	ADAR	CD3G
THBS3	ADGRL2	PMVK	ETS1
MTX1	GNG5	SHC1	CCND2
SCAMP3	C1orf52	CKS1B	CD27
RUSC1	DDAH1	ADAM15	LAG3
RIT1	CCN1	EFNA1	MGST1
SSR2	SH3GLB1	MUC1	BIN2
LAMTOR2	SELENOF	THBS3	NCKAP1L
LMNA	HS2ST1	MTX1	ARPC3
SEMA4A	LMO4	SCAMP3	WSB2
PMF1	GTF2B	RUSC1	RHOF
GLMP	GBP3	RIT1	RPL21
CCT3	GBP1	SSR2	TSC22D1
NAXE	GBP2	LAMTOR2	LCP1
MRPL24	GBP4	LMNA	BIVM
HDGF	GBP5	SEMA4A	TFDP1
PRCC	RPL5	CCT3	TRAC
MNDA	TMED5	NAXE	RPS29
DUSP23	DR1	MRPL24	AL627171.2
SLAMF8	FNBP1L	HDGF	ARF6
TAGLN2	DNTTIP2	PRCC	PRKCH
PEA15	GCLM	MNDA	SGPP1
DCAF8	ARHGAP29	IFI16	SRSF5
NCSTN	SLC44A3	DUSP23	GLRX5
CD84	CNN3	SLAMF8	EVL
CD48	DPYD	TAGLN2	CRIP1
SLAMF7	SNX7	PEA15	RASGRP1
F11R	MFSD14A	DCAF8	RAB27A
TSTD1	RTCA	PEX19	PKM
ARHGAP30	VCAM1	NCSTN	PSTPIP1
UFC1	SLC30A7	CD84	IL16
B4GALT3	S1PR1	CD48	XPO6
ADAMTS4	AMY2B	SLAMF7	LAT
FCER1G	VAV3	F11R	SPN
FCGR2A	SLC25A24	TSTD1	SEPTIN1
HSPA6	PRPF38B	ARHGAP30	ITGAL
FCGR3A	STXBP3	UFC1	VKORC1
OLFML2B	CLCC1	B4GALT3	SNX20
RGS5	TAF13	ADAMTS4	NLRC5
MGST3	SARS	FCER1G	COTL1
TMCO1	CELSR2	FCGR2A	RPL13
CD247	SORT1	HSPA6	ATP2A3
CREG1	PSMA5	FCGR3A	C17orf49
MPZL1	GNAI3	OLFML2B	ACAP1
SFT2D2	AMPD2	UHMK1	TRPV2
LINC00626	CSF1	RGS5	RPL23A
ATP1B1	AHCYL1	MGST3	EVI2B
KIFAP3	SLC16A4	TMCO1	CCL5
FMO1	LAMTOR5	CD247	CCL4
MYOCOS	CD53	CREG1	MLLT6
PRDX6	DRAM2	MPZL1	IKZF3
GAS5	CEPT1	MPC2	TOP2A
RABGAP1L	DENND2D	TIPRL	SMARCE1
CACYBP	ATP5PB	SFT2D2	KRT10
MRPS14	C1orf162	LINC00626	STAT5B
SEC16B	RAP1A	ATP1B1	GPATCH8
TOR3A	CTTNBP2NL	KIFAP3	FMNL1
TOR1AIP2	CAPZA1	FMO1	AC004687.1
QSOX1	MOV10	PRRC2C	LIMD2
MR1	RHOC	MYOCOS	ICAM2
GLUL	SLC16A1	PRDX6	PRKCA
NPL	HIPK1	GAS5	SOX9
LAMC1	OLFML3	CACYBP	SEPTIN9
NCF2	BCAS2	MRPS14	TMC8
RGL1	NRAS	KIAA0040	ENOSF1
IVNS1ABP	CSDE1	SEC16B	CHMP1B
RGS1	ATP1A1	TOR3A	RMC1
RGS2	CD58	TOR1AIP2	ATP5F1A
CDC73	IGSF3	QSOX1	ARHGAP45
CFH	CD2	MR1	RPL36
PTPRC	PTGFRN	GLUL	JAK3
CAMSAP2	MAN1A2	NPL	HCST
INAVA	NOTCH2	LAMC1	MAP4K1
TMEM9	SEC22B	NCF2	ARHGEF1
PHLDA3	NBPF26	RGL1	NKG7
NAV1	LINC00623	IVNS1ABP	UBE2M
TIMM17A	LINC02802	RGS1	ITPA
ELF3	PDZK1	RGS2	PCNA
PTPN7	RNF115	CDC73	CST3
ADIPOR1	PIAS3	CFH	CST7
CYB5R1	RBM8A	PTPRC	UBE2C
PPFIA4	LIX1L	CAMSAP2	NFATC2
BTG2	POLR3GL	INAVA	EEF1A2
ATP2B4	TXNIP	TMEM9	MIR155HG
SNRPE	NBPF11	PHLDA3	SOD1
MDM4	PDE4DIP	NAV1	KCNJ15
CDK18	FCGR1A	TIMM17A	SDF2L1
NUCKS1	HIST2H2AA4	PTPN7	IL2RB
RASSF5	MTMR11	CYB5R1	RAC2
MAPKAPK2	PLEKHO1	PPFIA4	APOBEC3C
CD34	ANP32E	BTG2	APOBEC3G
TRAF3IP3	APH1A	ATP2B4	TMSB4X
RCOR3	C1orf54	SNRPE	WAS
TRAF5	MRPS21	MDM4	IL2RG
NENF	PRPF3	CDK18	CXCR3
ATF3	RPRD2	NUCKS1	PGK1
PTPN14	ECM1	RAB29	ITM2A
KCTD3	MCL1	RASSF5	RPL36A
IARS2	ENSA	MAPKAPK2	SH2D1A
C1orf115	GOLPH3L	CD46	SASH3
HLX	CTSS	CD34	MT-CO2
CAPN2	ARNT	TRAF3IP3	MT-ND3
CNIH4	SETDB1	RCOR3	GBP1
SRP9	CERS2	TRAF5	FCGR3A
EPHX1	CDC42SE1	NENF	DGUOK
TMEM63A	TNFAIP8L2	ATF3	MCM6
H3F3A	SCNM1	PTPN14	RPSA
PARP1	VPS72	KCTD3	TMA7
COQ8A	PSMD4	IARS2	MTRNR2L12
ARF1	PI4KB	C1orf115	GPX3
MRPL55	RFX5	HLX	CCDC69
GUK1	PSMB4	CAPN2	DUSP1
RNF187	POGZ	DEGS1	SARAF
RHOU	SNX27	CNIH4	PLIN2
GALNT2	MRPL9	LBR	RPL12
PGBD5	RORC	SRP9	NACC2
EGLN1	S100A10	EPHX1	PRF1
NTPCR	S100A11	TMEM63A	NT5C2
COA6	S100A9	H3F3A	RPS13
TARBP1	S100A8	PARP1	NR1H3
TOMM20	S100A6	COQ8A	CASP4
NID1	S100A4	ARF1	KLRK1
OPN3	S100A16	MRPL55	RPLP0
ADSS	S100A13	GUK1	FOS
COX20	S100A1	RNF187	GOLGA8B
HNRNPU	CHTOP	RHOU	B2M
SCCPDH	SNAPIN	GALNT2	PLEKHO2
ZNF672	ILF2	PGBD5	RPL4
SH3YL1	INTS3	EGLN1	TSC2
ACP1	SLC27A3	NTPCR	RPS15A
PXDN	DENND4B	COA6	IGSF6
ADI1	CRTC2	TARBP1	MT2A
RPS7	SLC39A1	TOMM20	RPL19
ID2	JTB	NID1	SLC35B1
ASAP2	RAB13	GPR137B	ATP5PD
ITGB1BP1	RPS27	OPN3	NACC1
IAH1	TPM3	ADSS	PDCD5
ADAM17	C1orf43	COX20	GMFG
YWHAQ	UBAP2L	SCCPDH	UBE2V1
RRM2	HAX1	AL390728.6	ITGB2
HPCAL1	IL6R	ZNF672	LGALS1
ODC1	UBE2Q1	SH3YL1	FLNA
PDIA6	ADAR	ACP1	MT-CO1
SLC66A3	PMVK	TMEM18	MT-ATP8
TRIB2	PBXIP1	PXDN	MT-ATP6
DDX1	SHC1	ADI1	MT-ND4L
LAPTM4A	CKS1B	RPS7	MT-ND4
SDC1	FLAD1	ID2	MT-ND5
RHOB	ZBTB7B	ASAP2	MT-CYB
HS1BP3	ADAM15	ITGB1BP1	HES4
SF3B6	EFNA1	IAH1	ISG15
PTRHD1	SLC50A1	ADAM17	CCNL2
RAB10	DPM3	YWHAQ	VWA1
HADHA	KRTCAP2	RRM2	SLC2A5
HADHB	MUC1	HPCAL1	SRM
KCNK3	THBS3	ODC1	MFN2
SLC35F6	MTX1	PDIA6	TNFRSF1B
OST4	GBA	SLC66A3	EPHA2
KHK	FAM189B	TRIB2	ECE1
CGREF1	SCAMP3	DDX1	HSPG2
ATRAID	CLK2	LAPTM4A	TCEA3
MPV17	FDPS	SDC1	ID3
SNX17	RUSC1	RHOB	IFI6
NRBP1	YY1AP1	HS1BP3	SDC3
GPN1	DAP3	SF3B6	TINAGL1
MRPL33	GON4L	PTRHD1	FAM167B
RBKS	SYT11	RAB10	GJA4
FOSL2	RIT1	HADHA	EVA1B
LBH	ARHGEF2	HADHB	CAP1
GALNT14	SSR2	KCNK3	YBX1
DPY30	LAMTOR2	SLC35F6	TIE1
SLC30A6	LMNA	OST4	B4GALT2
BIRC6	SEMA4A	KHK	PDZK1IP1
LINC01320	PMF1	CGREF1	PLPP3
CRIM1	SMG5	ATRAID	HOOK1
EIF2AK2	GLMP	GTF3C2	ADGRL4
CEBPZOS	CCT3	SNX17	CCN1
GALM	MEF2D	NRBP1	S1PR1
SRSF7	NAXE	GPN1	TAF13
MORN2	MRPL24	MRPL33	RHOC
COX7A2L	HDGF	RBKS	PLEKHO1
MTA3	PRCC	FOSL2	C1orf54
ZFP36L2	MNDA	LBH	S100A11
PLEKHH2	IFI16	GALNT14	S100A6
DYNC2LI1	DUSP23	DPY30	SLC27A3
SLC3A1	SLAMF8	SLC30A6	ADAM15
PREPL	TAGLN2	BIRC6	EFNA1
EPAS1	IGSF8	LINC01320	LAMTOR2
RHOQ	PEA15	CRIM1	LMNA
PIGF	DCAF8	EIF2AK2	PEA15
MCFD2	PEX19	CEBPZOS	ADAMTS4
TTC7A	COPA	HNRNPLL	OLFML2B
CALM2	NCSTN	GALM	RGS5
EPCAM	CD84	SRSF7	LAMC1
MSH6	CD48	MORN2	IVNS1ABP
SPTBN1	SLAMF7	COX7A2L	CFH
RTN4	F11R	MTA3	NAV1
RPS27A	TSTD1	ZFP36L2	CD34
CFAP36	USF1	PLEKHH2	HLX
EFEMP1	ARHGAP30	DYNC2LI1	EPHX1
AC016747.1	PFDN2	SLC3A1	RHOU
CCT4	NIT1	PREPL	NID1
UGP2	UFC1	EPAS1	PXDN
PELI1	B4GALT3	RHOQ	ID2
AFTPH	ADAMTS4	PIGF	ASAP2
SERTAD2	NDUFS2	MCFD2	RHOB
RAB1A	FCER1G	TTC7A	FOSL2
ACTR2	SDHC	CALM2	LBH
PLEK	FCGR2A	EPCAM	LINC01320
ARHGAP25	HSPA6	MSH6	SLC3A1
ANXA4	FCGR3A	ERLEC1	EPAS1
GMCL1	FCGR2B	SPTBN1	SPTBN1
SNRNP27	ATF6	RTN4	RAB1A
PCYOX1	OLFML2B	RPS27A	ANXA4
SNRPG	UHMK1	CFAP36	SNRNP27
TGFA	RGS5	EFEMP1	DYSF
NAGK	MGST3	AC016747.1	RETSAT
DYSF	ALDH9A1	CCT4	VAMP5
RAB11FIP5	TMCO1	UGP2	GNLY
CCT7	CD247	PELI1	IGKC
NAT8	CREG1	AFTPH	RPL31
STAMBP	RCSD1	SERTAD2	MAP4K4
DGUOK	MPZL1	RAB1A	PANTR1
BOLA3	MPC2	ACTR2	FHL2
MOB1A	DCAF6	C1D	LIMS1
WDR54	TIPRL	PLEK	MIR4435-2HG
RTKN	SFT2D2	ARHGAP25	INHBB
INO80B	LINC00626	NFU1	LIMS2
WBP1	ATP1B1	ANXA4	CCDC74A
AUP1	NME7	GMCL1	CXCR4
HK2	KIFAP3	SNRNP27	ZEB2
POLE4	FMO1	PCYOX1	RBMS1
REG1A	PRRC2C	SNRPG	DPP4
TMSB10	MYOCOS	TGFA	ITGA6
KCMF1	EEF1AKNMT	NAGK	HNRNPA3
RETSAT	PRDX6	DYSF	FRZB
CAPG	GAS5	RAB11FIP5	COL5A2
MAT2A	CACYBP	CCT7	SLC40A1
GGCX	MRPS14	NAT8	NAB1
VAMP8	KIAA0040	STAMBP	MYO1B
VAMP5	SEC16B	DGUOK	BMPR2
RNF181	FAM20B	BOLA3	FN1
C2orf68	TOR3A	MOB1A	IGFBP5
GNLY	TOR1AIP2	WDR54	TNS1
ST3GAL5	TOR1AIP1	RTKN	AAMP
IMMT	QSOX1	INO80B	TMBIM1
CHMP3	ACBD6	WBP1	DGKD
CD8A	XPR1	AUP1	ACKR3
CD8B	STX6	HK2	COPS8
CYTOR	MR1	POLE4	COPS9
IGKC	IER5	REG1A	VGLL4
DUSP2	GLUL	TMSB10	IQSEC1
SNRNP200	NPL	KCMF1	TGFBR2
ARID5A	DHX9	RETSAT	CTNNB1
CNNM3	LAMC1	CAPG	HIGD1A
COX5B	SMG7	MAT2A	SNRK
ACTR1B	ARPC5	VAMP8	LAMB2
TMEM131	RGL1	VAMP5	DAG1
MGAT4A	IVNS1ABP	RNF181	SEMA3F
RPL31	TPR	GNLY	HYAL2
RNF149	ODR4	ST3GAL5	NISCH
PANTR1	RGS1	IMMT	STAB1
POU3F3	RGS2	CHMP3	PTPRG
FHL2	CDC73	CD8A	FOXP1
NCK2	CFH	CD8B	FSTL1
GCC2	PTPRC	CYTOR	ITGB5
LIMS1	CAMSAP2	IGKC	SEC61A1
MALL	INAVA	DUSP2	H1FX
MTLN	TMEM9	SNRNP200	PLXND1
MIR4435-2HG	PHLDA3	ARID5A	SLCO2A1
MERTK	CSRP1	KANSL3	CP
TMEM87B	NAV1	CNNM3	TM4SF1
ZC3H6	IPO9	COX5B	AP2M1
CHCHD5	TIMM17A	ACTR1B	EIF4G1
PAX8	RNPEP	TMEM131	HES1
SLC35F5	ARL8A	COA5	TFRC
INSIG2	PTPN7	MGAT4A	FGFRL1
STEAP3	ADIPOR1	RPL31	SPON2
DBI	CYB5R1	MAP4K4	LDB2
TMEM37	TMEM183A	PANTR1	SOD3
TMEM185B	PPFIA4	FHL2	FAM114A1
RALB	BTG2	NCK2	UGDH
INHBB	ATP2B4	GCC2	LIMCH1
NIFK	SNRPE	LIMS1	KDR
TSN	PPP1R15B	MALL	IGFBP7
GYPC	MDM4	MTLN	GC
BIN1	CDK18	MIR4435-2HG	SPARCL1
SMPD4	ELK4	MERTK	PAPSS1
MZT2B	NUCKS1	TMEM87B	RPL34
PTPN18	RAB29	ZC3H6	C4orf3
PLEKHB2	RASSF5	CHCHD5	SPRY1
MZT2A	EIF2D	PAX8	GASK1B
CCDC74A	MAPKAPK2	SLC35F5	CPE
MCM6	CD46	CCDC93	CMBL
CXCR4	CD34	INSIG2	DAP
HNMT	TRAF3IP3	STEAP3	CDH6
ZEB2	RCOR3	DBI	TARS
MMADHC	LPGAT1	TMEM37	AMACR
TNFAIP6	NENF	TMEM185B	SELENOP
FMNL2	ATF3	RALB	ITGA1
PKP4	SMYD2	INHBB	ITGA2
DAPL1	PTPN14	NIFK	ESM1
RBMS1	KCTD3	TSN	PLPP1
PSMD14	LYPLAL1	GYPC	PLK2
DPP4	EPRS	BIN1	SMIM15
TTC21B	IARS2	LIMS2	MAP1B
TTC21B-AS1	C1orf115	HS6ST1	F2R
STK39	HLX	SMPD4	ARRDC3
LRP2	AIDA	MZT2B	NREP
SSB	BROX	PTPN18	HINT1
GORASP2	CAPN2	PLEKHB2	P4HA2
DYNC1I2	FBXO28	MZT2A	VDAC1
HAT1	DEGS1	CCDC74A	PAIP2
PDK1	CNIH4	MCM6	ECSCR
MAP3K20	WDR26	CXCR4	HBEGF
SP3	SRP9	HNMT	CD14
OLA1	EPHX1	ZEB2	PCDH12
WIPF1	TMEM63A	MMADHC	PDGFRB
ATP5MC3	PYCR2	TNFAIP6	RPS14
LNPK	H3F3A	FMNL2	SYNPO
NFE2L2	PARP1	PKP4	SPARC
UBE2E3	COQ8A	DAPL1	ATOX1
DNAJC10	CDC42BPA	RBMS1	SLIT3
FRZB	SNAP47	PSMD14	STK10
ITGAV	JMJD4	DPP4	STC2
TFPI	ARF1	IFIH1	TSPAN17
COL3A1	C1orf35	COBLL1	PDLIM7
COL5A2	MRPL55	TTC21B	FLT4
SLC40A1	GUK1	TTC21B-AS1	BTNL9
NAB1	RNF187	STK39	SLC17A3
GLS	RHOU	LRP2	HLA-E
STAT1	RAB4A	SSB	NOTCH4
MYO1B	NUP133	METTL5	HLA-DQB1
ANKRD44	GALNT2	GORASP2	RPL10A
SF3B1	PGBD5	DYNC1I2	FGD2
HSPD1	COG2	HAT1	ADGRF5
HSPE1	GNPAT	ITGA6	TMEM14A
SPATS2L	EGLN1	PDK1	NT5E
AOX1	TSNAX	MAP3K20	PRDM1
BZW1	NTPCR	SP3	AMD1
CLK1	COA6	OLA1	LAMA4
NDUFB3	IRF2BP2	WIPF1	GJA1
STRADB	TOMM20	ATP5MC3	SMPDL3A
SUMO1	GGPS1	LNPK	ENPP3
ABI2	LYST	MTX2	SOD2
EEF1B2	NID1	HNRNPA3	RNASET2
IDH1	GPR137B	NFE2L2	MAFK
ACADL	HEATR1	UBE2E3	LFNG
LANCL1	MTR	DNAJC10	FSCN1
SPAG16	FH	FRZB	ZDHHC4
FN1	OPN3	ITGAV	RPA3
XRCC5	CEP170	TFPI	RAPGEF5
SMARCAL1	SDCCAG8	COL3A1	TOMM7
RPL37A	ADSS	COL5A2	AQP1
IGFBP2	COX20	SLC40A1	FKBP9
IGFBP5	HNRNPU	ORMDL1	SEPTIN7
TNS1	SCCPDH	NAB1	AEBP1
ARPC2	AL390728.6	GLS	RAMP3
AAMP	ZNF672	STAT1	GRB10
PNKD	FAM110C	MYO1B	SEC61G
TMBIM1	SH3YL1	ANKRD44	EGFR
CTDSP1	ACP1	SF3B1	CD36
STK36	TMEM18	HSPD1	SEMA3A
CYP27A1	PXDN	HSPE1	GNG11
CNPPD1	EIPR1	MOB4	ARPC1B
RETREG2	TRAPPC12	SPATS2L	SERPINE1
ABCB6	ADI1	AOX1	FIS1
ATG9A	RPS7	BZW1	BCAP29
ANKZF1	ID2	CLK1	POT1-AS1
DNPEP	ASAP2	NDUFB3	CALU
GMPPA	ITGB1BP1	STRADB	TBXAS1
CHPF	CPSF3	SUMO1	RARRES2
OBSL1	IAH1	BMPR2	TMEM176A
SGPP2	ADAM17	ABI2	GALNT11
SERPINE2	YWHAQ	EEF1B2	DNAJB6
CUL3	KLF11	IDH1	ANGPT2
TRIP12	RRM2	ACADL	BMP1
SP100	HPCAL1	LANCL1	LOXL2
PSMD1	ODC1	SPAG16	STC1
PTMA	PDIA6	FN1	ADGRA2
EIF4E2	SLC66A3	XRCC5	SBSPON
SNORC	TRIB2	SMARCAL1	CA2
INPP5D	NBAS	RPL37A	NBN
DGKD	DDX1	IGFBP2	SDC2
ARL4C	RDH14	IGFBP5	RPL30
ACKR3	LAPTM4A	TNS1	RIDA
COPS8	SDC1	ARPC2	PABPC1
RAB17	PUM2	AAMP	ENPP2
LRRFIP1	RHOB	PNKD	NDRG1
COPS9	HS1BP3	TMBIM1	PTP4A3
SEPTIN2	SF3B6	STK36	TPM2
STK25	TP53I3	CYP27A1	CEMIP2
BOK	ITSN2	CNPPD1	ZFAND5
ATG4B	PTRHD1	RETREG2	ALDH1A1
DTYMK	ADCY3	ABCB6	COL15A1
D2HGDH	ASXL2	ATG9A	GNG10
ITPR1	RAB10	ANKZF1	RGS3
BHLHE40	HADHA	GLB1L	AKNA
ARPC4	HADHB	DNPEP	STOM
BRK1	KCNK3	GMPPA	OLFML2A
VGLL4	SLC35F6	CHPF	ANGPTL2
RAF1	TMEM214	OBSL1	NIBAN2
RPL32	AGBL5	SGPP2	ENG
IQSEC1	OST4	SERPINE2	LRRC8A
NUP210	KHK	CUL3	IER5L
TMEM43	CGREF1	DOCK10	RAPGEF1
LSM3	ATRAID	TRIP12	SURF4
SLC6A6	CAD	PSMD1	COL5A1
MRPS25	MPV17	NCL	EGFL7
RFTN1	GTF3C2	PTMA	PAXX
RPL15	EIF2B4	EIF4E2	NPDC1
SLC4A7	SNX17	GIGYF2	NRARP
EOMES	PPM1G	SNORC	AKR1C3
CMC1	NRBP1	INPP5D	RSU1
TGFBR2	ZNF512	DGKD	VIM
LRRFIP2	GPN1	ARL4C	JCAD
GOLGA4	SUPT7L	ACKR3	ITGB1
ACAA1	MRPL33	COPS8	NRP1
RPSA	RBKS	RAB17	CREM
RPL14	BABAM2	LRRFIP1	FZD8
HIGD1A	FOSL2	COPS9	BICC1
CDCP1	PPP1CB	HDLBP	HK1
CCR5	YPEL5	SEPTIN2	PALD1
NBEAL2	LBH	STK25	PCBD1
PLXNB1	GALNT14	ATG4B	UNC5B
TMA7	DPY30	DTYMK	VSIR
SHISA5	SLC30A6	D2HGDH	SPOCK2
PFKFB4	YIPF4	ITPR1	RPS24
P4HTM	BIRC6	BHLHE40	PLAC9
WDR6	LINC01320	BRK1	TSPAN14
DALRD3	CRIM1	VGLL4	MMRN2
LAMB2	FEZ2	RAF1	ADIRF
KLHDC8B	HEATR5B	RPL32	ACTA2
DAG1	EIF2AK2	IQSEC1	ENTPD1
MST1	CEBPZOS	NUP210	LZTS2
UBA7	HNRNPLL	TMEM43	POLL
RBM6	GALM	LSM3	ITPRIP
SEMA3F	SRSF7	SLC6A6	HTRA1
HYAL2	MORN2	MRPS25	IFITM3
RASSF1	SLC8A1	RFTN1	RPLP2
MAPKAPK3	EML4	RPL15	H19
MANF	COX7A2L	EOMES	CDKN1C
ACY1	MTA3	CMC1	CAVIN3
RPL29	HAAO	TGFBR2	MRPL17
NISCH	ZFP36L2	GLB1	AKIP1
STAB1	PLEKHH2	UBP1	MTRNR2L8
SPCS1	DYNC2LI1	LRRFIP2	DKK3
CHDH	LRPPRC	GOLGA4	PARVA
SELENOK	SLC3A1	ACAA1	LDHA
ARF4	PREPL	RPSA	RCN1
FLNB	EPAS1	RPL14	LMO2
ABHD6	RHOQ	CTNNB1	C11orf96
PTPRG	PIGF	HIGD1A	TP53I11
ADAMTS9-AS1	CRIPT	SNRK	SYT13
ARL6IP5	MCFD2	CDCP1	SERPING1
FOXP1	TTC7A	CCR5	MPEG1
GBE1	CALM2	NBEAL2	SIPA1
PROS1	EPCAM	MAP4	EFEMP2
MTRNR2L12	MSH6	PLXNB1	B4GAT1
DCBLD2	FBXO11	TMA7	ARHGEF17
COL8A1	PPP1R21	SHISA5	KCNE3
CMSS1	ERLEC1	PFKFB4	SERPINH1
NIT2	PSME4	UQCRC1	LRRC32
TOMM70	ACYP2	P4HTM	PRSS23
TMEM45A	SPTBN1	WDR6	AMOTL1
TFG	RTN4	DALRD3	BIRC3
PCNP	RPS27A	LAMB2	PDGFD
RPL24	CFAP36	KLHDC8B	RDX
NFKBIZ	PPP4R3B	USP4	TAGLN
CD47	EFEMP1	RHOA	FXYD6
HHLA2	FANCL	TCTA	PHLDB1
DZIP3	AC016747.1	DAG1	RPS25
CD96	USP34	MST1	MCAM
PLCXD2	XPO1	UBA7	THY1
PHLDB2	CCT4	RBM6	OAF
NAA50	COMMD1	SEMA3F	ESAM
B4GALT4	EHBP1	GNAI2	ROBO4
PLA1A	MDH1	HYAL2	APLP2
COX17	UGP2	RASSF1	VWF
FSTL1	PELI1	MAPKAPK3	TNFRSF1A
NDUFB4	AFTPH	MANF	PTMS
HGD	SERTAD2	ABHD14B	SLC2A3
HCLS1	RAB1A	RPL29	A2M
CD86	ACTR2	NISCH	YBX3
FAM162A	C1D	STAB1	APOLD1
PARP9	PLEK	SMIM4	EMP1
PARP14	ARHGAP25	GLT8D1	MGP
SEMA5B	NFU1	SPCS1	ARHGDIB
PDIA5	AAK1	CHDH	BHLHE41
MYLK	ANXA4	SELENOK	GRASP
CCDC14	GMCL1	ARHGEF3	NR4A1
ITGB5	SNRNP27	ARF4	KRT18
ZNF148	PCBP1	FLNB	TNS2
PLXNA1	TIA1	ABHD6	ITGA5
ABTB1	PCYOX1	PTPRG	RPL41
MGLL	SNRPG	THOC7	CDK4
SEC61A1	FAM136A	ADAMTS9-AS1	PTPRB
RUVBL1	TGFA	ARL6IP5	PHLDA1
RPN1	TEX261	FOXP1	NDUFA12
RAB7A	NAGK	GBE1	NTN4
CNBP	ZNF638	PROS1	ELK3
COPG1	DYSF	MTRNR2L12	CKAP4
H1FX	RAB11FIP5	DCBLD2	SELPLG
PLXND1	CCT7	COL8A1	ATP2A2
TMCC1	NAT8	CMSS1	SH2B3
ATP2C1	TPRKB	NIT2	TESC
NUDT16	STAMBP	TOMM70	PXN
MRPL3	DGUOK	TMEM45A	FLT1
ACAD11	BOLA3	TFG	RGCC
UBA5	MOB1A	PCNP	EBPL
SRPRB	MTHFD2	RPL24	PCDH17
RAB6B	DCTN1	NFKBIZ	EDNRB
SLCO2A1	WDR54	CD47	EFNB2
AMOTL2	RTKN	HHLA2	COL4A1
NCK1	INO80B	DZIP3	COL4A2
COPB2	WBP1	CD96	ANKRD10
ZBTB38	MOGS	PLCXD2	MCF2L
RNF7	AUP1	PHLDB2	LAMP1
PLOD2	HK2	NAA50	GAS6
CP	POLE4	B4GALT4	PNP
TM4SF18	REG1A	ARHGAP31	RNASE1
TM4SF1	SUCLG1	TIMMDC1	NDRG2
TM4SF4	TMSB10	PLA1A	EGLN3
WWTR1	KCMF1	COX17	NFKBIA
PFN2	TGOLN2	FSTL1	CLEC14A
SERP1	CAPG	NDUFB4	HIF1A
EIF2A	MAT2A	HGD	ACTN1
SELENOT	GGCX	RABL3	SUSD6
RAP2B	VAMP8	HCLS1	PGF
MME	VAMP5	CD86	VASH1
MFSD1	RNF181	FAM162A	IFI27
PDCD10	USP39	PARP9	SERPINA1
SEC62	C2orf68	PARP14	CRIP2
RPL22L1	GNLY	SEMA5B	IGHA1
SLC2A2	ST3GAL5	PDIA5	KLF13
TNFSF10	IMMT	MYLK	PLCB2
NDUFB5	MRPL35	CCDC14	CHST14
DCUN1D1	KDM3A	ITGB5	DLL4
MCCC1	CHMP3	ZNF148	RPLP1
KLHL24	RMND5A	PLXNA1	UACA
ABCC5	CD8A	ABTB1	CSPG4
EIF2B5	CD8B	MGLL	RCN2
AP2M1	CYTOR	SEC61A1	TBC1D2B
ALG3	KRCC1	RUVBL1	AEN
PSMD2	THNSL2	RPN1	MFGE8
EIF4G1	IGKC	H1FX	ANPEP
POLR2H	MRPS5	PLXND1	FES
EHHADH	DUSP2	TMCC1	LUC7L
TMEM41A	STARD7	ATP2C1	MRPL28
DNAJB11	TMEM127	MRPL3	TMEM204
EIF4A2	CIAO1	ACAD11	MAPK8IP3
ST6GAL1	SNRNP200	UBA5	NDUFB10
LPP	ARID5A	SRPRB	SLC9A3R2
CLDN1	KANSL3	RAB6B	TNFRSF12A
CCDC50	LMAN2L	SLCO2A1	VASN
HES1	CNNM3	AMOTL2	NUDT16L1
ATP13A3	SEMA4C	NCK1	NOMO1
TFRC	COX5B	COPB2	ACSM2B
TCTEX1D2	ACTR1B	ZBTB38	CPNE2
NCBP2	TMEM131	RNF7	CDH5
NCBP2AS2	COA5	PLOD2	TPPP3
MELTF	UNC50	PLSCR1	NQO1
RPL35A	MGAT4A	CP	COG4
PIGG	EIF5B	TM4SF18	BCAR1
ATP5ME	REV1	TM4SF1	CDH13
PCGF3	RPL31	TM4SF4	SCARF1
GAK	CNOT11	WWTR1	TAX1BP3
FGFRL1	RNF149	PFN2	RASD1
SPON2	MAP4K4	SERP1	WSB1
CTBP1	PANTR1	EIF2A	TNFAIP1
MAEA	POU3F3	SELENOT	ALDOC
TMEM129	FHL2	MBNL1	MYO19
C4orf48	NCK2	RAP2B	CAVIN1
MXD4	UXS1	MME	TUBG1
SH3BP2	GCC2	GMPS	RAMP2
ADD1	LIMS1	MFSD1	HDAC5
MFSD10	RANBP2	PDCD10	C1QL1
RGS12	SEPTIN10	SEC62	NSF
LRPAP1	MALL	RPL22L1	ABI3
MAN2B2	MTLN	SLC2A2	TBX2
MRFAP1	MIR4435-2HG	TNFSF10	DDX5
TBC1D14	ANAPC1	NCEH1	PRKAR1A
WDR1	MERTK	NDUFB5	CDC42EP4
HS3ST1	TMEM87B	DNAJC19	RPL38
CPEB2	CHCHD5	DCUN1D1	CYGB
LAP3	SLC20A1	MCCC1	SEC14L1
KCNIP4	PSD4	KLHL24	SOCS3
ADGRA3	PAX8	ABCC5	TIMP2
SEL1L3	SLC35F5	EIF2B5	ENGASE
FAM114A1	ACTR3	AP2M1	ACTG1
RFC1	DDX18	ALG3	MRPL12
RPL9	CCDC93	PSMD2	MCRIP1
UGDH	INSIG2	EIF4G1	ARHGDIA
LIMCH1	STEAP3	POLR2H	FASN
OCIAD1	DBI	EHHADH	METRNL
OCIAD2	TMEM37	MAP3K13	MYL12A
DCUN1D4	TMEM185B	TMEM41A	MYL12B
SGCB	RALB	DNAJB11	TUBB6
CHIC2	INHBB	EIF4A2	ACAA2
PDGFRA	CLASP1	ST6GAL1	TCF4
KDR	NIFK	LPP	TIMM21
PAICS	TSN	CLDN1	SHC2
IGFBP7	GYPC	CCDC50	CNN2
UGT2A3	BIN1	HES1	SBNO2
UGT2B7	ERCC3	LINC00887	CIRBP
JCHAIN	IWS1	ATP13A3	MBD3
RUFY3	WDR33	TFRC	TLE5
GRSF1	POLR2D	TCTEX1D2	C3
SLC4A4	UGGT1	NCBP2	INSR
GC	HS6ST1	MELTF	MYO1F
G3BP2	SMPD4	DLG1	CDC37
CXCL9	MZT2B	RUBCN	SLC44A2
CXCL10	CCDC115	RPL35A	KANK2
SCARB2	IMP4	PIGG	DOCK6
CCNI	PTPN18	ATP5ME	JUNB
CCNG2	FAM168B	GAK	TRMT1
BMP2K	PLEKHB2	FGFRL1	IER2
HNRNPD	MZT2A	SPON2	AC020916.1
HNRNPDL	CCDC74A	CTBP1	TECR
COPS4	MGAT5	MAEA	SYDE1
MRPS18C	RAB3GAP1	TMEM129	NOTCH3
AFF1	UBXN4	C4orf48	TPM4
SPARCL1	MCM6	MXD4	KLF2
SPP1	DARS	RNF4	BABAM1
PKD2	CXCR4	SH3BP2	PLVAP
PYURF	HNMT	ADD1	BST2
FAM13A	ZEB2	MFSD10	PGLS
PDLIM5	ORC4	LRPAP1	COLGALT1
ADH5	MMADHC	MAN2B2	RPL18A
H2AFZ	NMI	MRFAP1	MAST3
PPP3CA	TNFAIP6	TBC1D14	JUND
UBE2D3	RIF1	GRPEL1	PGPEP1
BDH2	ARL5A	WDR1	UQCRFS1
NPNT	FMNL2	CPEB2	CEBPA
SGMS2	PRPF40A	LDB2	GRAMD1A
RPL34	PKP4	LAP3	HPN
OSTC	DAPL1	KCNIP4	CAPNS1
MCUB	CD302	ADGRA3	COX7A1
PLA2G12A	RBMS1	DHX15	C19orf33
CFI	TANK	SOD3	ACTN4
ENPEP	PSMD14	SEL1L3	ZFP36
ALPK1	DPP4	FAM114A1	SERTAD3
ANK2	IFIH1	RFC1	EGLN2
CAMK2D	GCA	RPL9	TGFB1
SNHG8	COBLL1	UGDH	PCAT19
SEC24D	TTC21B	UBE2K	BCAM
C4orf3	TTC21B-AS1	LIMCH1	GPR4
ANXA5	STK39	OCIAD1	AP2S1
FGF2	CERS6	OCIAD2	INAFM1
SPRY1	NOSTRIN	DCUN1D4	FCGRT
PGRMC2	LRP2	SGCB	MYADM
NDUFC1	SSB	CHIC2	PPP1R12C
MGST2	METTL5	PDGFRA	FKBP1A
RPS3A	GORASP2	KDR	JAG1
SH3D19	DYNC1I2	PAICS	THBD
TRIM2	HAT1	SRP72	CD93
TLR2	ITGA6	IGFBP7	ID1
GUCY1A1	PDK1	UBA6	MYL9
AC104083.1	MAP3K20	UGT2A3	GNAS
CTSO	SP3	JCHAIN	PPDPF
PDGFC	OLA1	RUFY3	SOX18
GASK1B	WIPF1	GRSF1	CYYR1
RAPGEF2	ATF2	SLC4A4	ADAMTS1
MSMO1	ATP5MC3	GC	ETS2
CPE	LNPK	G3BP2	COL6A1
SAP30	MTX2	CXCL9	COL6A2
ACSL1	HNRNPA3	CXCL10	CLDN5
SLC25A4	NFE2L2	SCARB2	IGLC3
TLR3	AGPS	CCNI	GAS2L1
CYP4V2	PRKRA	CCNG2	SMTN
FAT1	PLEKHA3	BMP2K	YWHAH
CCDC127	SESTD1	HNRNPD	TIMP3
SDHA	UBE2E3	HNRNPDL	RBFOX2
PDCD6	ITGA4	ENOPH1	MYH9
EXOC3	ITPRID2	COPS4	CSF2RB
SLC9A3-AS1	DNAJC10	MRPS18C	TMEM184B
SLC12A7	FRZB	ARHGAP24	PDGFB
CLPTM1L	NCKAP1	AFF1	SHANK3
SLC6A3	ZC3H15	HSD17B11	CD99
LPCAT1	ITGAV	SPARCL1	TMEM47
MRPL36	CALCRL	SPP1	DIPK2B
NDUFS6	TFPI	PKD2	MAGED2
MED10	COL3A1	PYURF	CLDN2
NSUN2	COL5A2	FAM13A	TSC22D3
TENT4A	SLC40A1	PDLIM5	PLS3
MTRR	ORMDL1	EIF4E	RPL39
MIR4458HG	HIBCH	ADH5	CETN2
CCT5	INPP1	H2AFZ	BGN
CMBL	NAB1	PPP3CA	PNCK
MARCH6	GLS	UBE2D3	ARHGAP4
DAP	STAT1	BDH2	AGRN
TRIO	MYO1B	NPNT	RPL22
BASP1	NABP1	PAPSS1	RAP1GAP
CDH6	SLC39A10	SGMS2	C1QC
DROSHA	STK17B	RPL34	RPL11
GOLPH3	SF3B1	OSTC	SERINC2
SUB1	HSPD1	MCUB	RPS8
NPR3	HSPE1	PLA2G12A	TSPAN1
TARS	MOB4	CFI	TRABD2B
ADAMTS12	SPATS2L	GAR1	GBP4
AMACR	AOX1	ENPEP	RPL5
BRIX1	BZW1	ALPK1	SLC16A1
AGXT2	CLK1	ANK2	KIFAP3
UGT3A1	PPIL3	CAMK2D	RPS7
LMBRD2	NDUFB3	SNHG8	RBKS
SLC1A3	CFLAR	SEC24D	RPS27A
OSMR	TRAK2	C4orf3	CFAP36
FYB1	STRADB	ANXA5	EFEMP1
DAB2	SUMO1	FGF2	NAT8
RPL37	BMPR2	SPRY1	HK2
SELENOP	ABI2	PGRMC2	CAPG
PAIP1	NDUFS1	NDUFC1	ZC3H6
EMB	EEF1B2	MGST2	TNFAIP6
ITGA1	CREB1	RPS3A	DAPL1
ITGA2	IDH1	SH3D19	STAT1
NDUFS4	KANSL1L	TRIM2	EEF1B2
ESM1	ACADL	TLR2	RPL37A
GZMK	LANCL1	GUCY1A1	SNORC
GZMA	SPAG16	AC104083.1	RPL14
PLPP1	ATIC	CTSO	CDCP1
MAP3K1	FN1	PDGFC	RPL24
PLK2	XRCC5	GASK1B	FAM162A
ELOVL7	SMARCAL1	RAPGEF2	SEMA5B
SMIM15	RPL37A	MSMO1	TMCC1
MAST4	IGFBP2	CPE	SLC2A2
PIK3R1	IGFBP5	CLCN3	MELTF
MRPS36	TNS1	SAP30	RPL35A
NAIP	ARPC2	DCTD	RPL9
MAP1B	AAMP	ACSL1	PDGFRA
BTF3	PNKD	SLC25A4	CCNI
NSA2	TMBIM1	TLR3	SPP1
IQGAP2	CTDSP1	CYP4V2	FAM13A
TBCA	STK36	FAT1	ENPEP
LHFPL2	CYP27A1	CCDC127	RPS3A
ARSB	CNPPD1	SDHA	UGT3A1
DMGDH	RETREG2	PDCD6	OSMR
BHMT2	ZFAND2B	SLC9A3-AS1	ELOVL7
RPS23	ABCB6	BRD9	BTF3
TMEM167A	ATG9A	SLC12A7	NSA2
VCAN	ANKZF1	CLPTM1L	TBCA
EDIL3	STK16	SLC6A3	BHMT2
COX7C	TUBA4A	LPCAT1	RPS23
RASA1	DNAJB2	MRPL36	CXCL14
ARRDC3	DNPEP	NDUFS6	SMIM3
GLRX	GMPPA	MED10	NPM1
CAST	CHPF	TENT4A	DEK
ST8SIA4	OBSL1	MTRR	HLA-F
SLCO4C1	SGPP2	MIR4458HG	HLA-G
PAM	WDFY1	CCT5	IER3
NREP	MRPL44	CMBL	HLA-DQA2
EPB41L4A-AS1	SERPINE2	MARCH6	HLA-DMA
REEP5	CUL3	DAP	HLA-DOA
ATG12	DOCK10	TRIO	RPS18
AP3S1	MFF	BASP1	TAPBP
SEMA6A	AGFG1	CDH6	ITPR3
PPIC	TRIP12	DROSHA	RPS10
GRAMD2B	SP100	GOLPH3	TREM2
HINT1	CAB39	SUB1	HSP90AB1
CDC42SE2	PSMD1	NPR3	CD2AP
P4HA2	NCL	TARS	GSTA2
SLC22A5	PTMA	ADAMTS12	DST
C5orf56	COPS7B	AMACR	SNHG5
IRF1	EIF4E2	RAI14	MARCKS
UQCRQ	GIGYF2	BRIX1	RWDD1
C5orf15	SNORC	DNAJC21	RPS12
VDAC1	INPP5D	AGXT2	PERP
SKP1	DGKD	UGT3A1	ADGRG6
PPP2CA	USP40	LMBRD2	UTRN
CDKN2AIPNL	ARL4C	SLC1A3	AHR
TXNDC15	SH3BP4	OSMR	TAX1BP1
CXCL14	ACKR3	FYB1	DPY19L1
TGFBI	COPS8	DAB2	COL1A2
KDM3B	RAB17	RPL37	BRI3
EGR1	LRRFIP1	SELENOP	CAV1
HSPA9	UBE2F	PAIP1	SLC13A1
CTNNA1	ILKAP	NNT	HILPDA
PAIP2	NDUFA10	EMB	AKR1B1
ECSCR	COPS9	ITGA1	HIPK2
UBE2D2	RNPEPL1	ITGA2	TMEM176B
CXXC5	CAPN10	NDUFS4	AOC1
CYSTM1	MTERF4	ESM1	PPP1R3B
HBEGF	PPP1R7	GZMK	ASAH1
EIF4EBP3	HDLBP	GZMA	GLIS3
CD14	SEPTIN2	PLPP1	ANXA1
NDUFA2	STK25	MAP3K1	TNC
ZMAT2	BOK	PLK2	ITIH5
DIAPH1	THAP4	ELOVL7	CUBN
HDAC3	ATG4B	SMIM15	PRXL2A
GNPDA1	DTYMK	SREK1	PGAM1
NDFIP1	D2HGDH	MAST4	FAM204A
SPRY4	SUMF1	PIK3R1	BNIP3
DPYSL3	ITPR1	SLC30A5	CDHR5
CSNK1A1	BHLHE40	MRPS36	TSPAN4
CSF1R	ARL8B	AK6	PHLDA2
PDGFRB	EDEM1	NAIP	HBB
CD74	CAMK1	MAP1B	BBOX1
RPS14	TADA3	MRPS27	SPI1
SYNPO	ARPC4	FCHO2	TRMT112
DCTN4	JAGN1	BTF3	MALAT1
SMIM3	CRELD1	NSA2	GSTP1
GPX3	EMC3	IQGAP2	CCND1
TNIP1	BRK1	F2R	SYTL2
ANXA6	TATDN2	TBCA	CTSC
CCDC69	SEC13	LHFPL2	TMEM123
GM2A	ATG7	ARSB	CRYAB
SPARC	VGLL4	DMGDH	NNMT
ATOX1	RPL32	BHMT2	SLC37A4
GALNT10	IQSEC1	RPS23	RBP5
HAVCR2	NUP210	TMEM167A	BICD1
CYFIP2	TMEM43	VCAN	TUBA1C
RNF145	XPC	EDIL3	PDE1B
TTC1	LSM3	COX7C	ERBB3
PWWP2A	SLC6A6	RASA1	NACA
PTTG1	SH3BP5	ARRDC3	BTG1
CCNG1	RFTN1	GLRX	C12orf75
NUDCD2	UBE2E1	CAST	RPL6
SLIT3	RPL15	ST8SIA4	CIT
DOCK2	TOP2B	SLCO4C1	COMMD6
LCP2	SLC4A7	PAM	ZFP36L1
NPM1	EOMES	PJA2	LGMN
STK10	CMC1	NREP	IGHM
DUSP1	AZI2	EPB41L4A-AS1	SPINT1
ERGIC1	TGFBR2	REEP5	SERF2
RPL26L1	STT3B	ATG12	RPS27L
ATP6V0E1	CMTM7	AP3S1	CTSH
STC2	CMTM6	SEMA6A	HBA2
CPEB4	GLB1	PPIC	HBA1
SFXN1	CRTAP	CSNK1G3	IL32
HRH2	UBP1	GRAMD2B	RSL1D1
NOP16	PDCD6IP	HINT1	SEZ6L2
HIGD2A	LRRFIP2	CDC42SE2	ADGRG1
CLTB	GOLGA4	P4HA2	RRAD
RNF44	ACAA1	SLC22A5	PLCG2
TSPAN17	MYD88	C5orf56	RPL26
FGFR4	OXSR1	IRF1	SLC47A1
PRELID1	CX3CR1	UQCRQ	ACLY
LMAN2	RPSA	C5orf15	DHX40
RGS14	EIF1B	VDAC1	SNHG25
PDLIM7	RPL14	SKP1	BPTF
DDX41	CTNNB1	PPP2CA	CDH2
FAM193B	TRAK1	CDKN2AIPNL	CYB5A
TMED9	SS18L2	CAMLG	CNDP2
B4GALT7	NKTR	TXNDC15	BSG
FAM153CP	HIGD1A	H2AFY	TMEM259
NHP2	SNRK	CXCL14	GPX4
HNRNPAB	ANO10	TGFBI	IFI30
PHYKPL	CDCP1	HNRNPA0	RPS19
COL23A1	LIMD1	KDM3B	NOP53
CLK4	CCR5	EGR1	RPL13A
HNRNPH1	CCDC12	HSPA9	RPL28
CANX	NBEAL2	CTNNA1	CTSA
MGAT4B	SETD2	PAIP2	ZFAS1
SQSTM1	PTPN23	ECSCR	CTSZ
TBC1D9B	SCAP	UBE2D2	CHCHD10
RNF130	MAP4	CXXC5	PIK3IP1
FLT4	PLXNB1	CYSTM1	HMOX1
MGAT1	TMA7	PFDN1	APOL1
BTNL9	SHISA5	HBEGF	ST13
RACK1	PFKFB4	EIF4EBP3	MAPK12
GMDS	UQCRC1	CD14	TYMP
WRNIP1	IP6K2	ZMAT2	CASK
SERPINB1	ARIH2	TAF7	RPS4X
SERPINB9	P4HTM	DIAPH1	PGRMC1
SERPINB6	WDR6	HDAC3	MRPL20
NQO2	DALRD3	PCDH12	MIB2
LY86	NDUFAF3	GNPDA1	PARK7
DSP	IMPDH2	NDFIP1	PSMB2
TXNDC5	QRICH1	ARHGAP26	MACF1
TMEM14C	QARS	YIPF5	ATP6V0B
TMEM14B	LAMB2	DPYSL3	PRDX1
NOL7	KLHDC8B	CSNK1A1	UQCRH
CD83	USP4	CSF1R	JUN
MYLIP	RHOA	PDGFRB	PGM1
DEK	TCTA	CD74	GIPC2
RNF144B	DAG1	RPS14	VCAM1
DCDC2	APEH	SYNPO	SLC16A4
MRS2	MST1	DCTN4	LAMTOR5
C6orf62	IP6K1	SMIM3	CD53
GMNN	UBA7	GPX3	CAPZA1
SLC17A3	RBM6	TNIP1	ATP1A1
TRIM38	RBM5	ANXA6	PDZK1
HIST1H1C	SEMA3F	CCDC69	TXNIP
HIST1H2AC	GNAI2	GM2A	MCL1
BTN2A2	HYAL2	SPARC	UFC1
BTN3A1	TUSC2	ATOX1	MGST3
BTN2A1	RASSF1	GALNT10	LINC00626
UBD	TMEM115	HAVCR2	QSOX1
HLA-F	MAPKAPK3	CYFIP2	GLUL
HLA-G	MANF	RNF145	RGS1
HLA-A	TEX264	TTC1	RGS2
HLA-E	ABHD14B	PWWP2A	CDK18
MRPS18B	RPL29	PTTG1	YWHAQ
NRM	TWF2	CCNG1	HADHA
TUBB	PPM1M	NUDCD2	HADHB
FLOT1	WDR82	SLIT3	OST4
IER3	BAP1	DOCK2	MRPL33
DDR1	NISCH	LCP2	CRIM1
HLA-C	STAB1	NPM1	RTN4
HLA-B	SMIM4	STK10	CCT4
MICA	GNL3	DUSP1	PAX8
HCP5	GLT8D1	ERGIC1	DBI
DDX39B	SPCS1	RPL26L1	TMEM37
LTB	TKT	ATP6V0E1	MZT2B
LST1	CHDH	STC2	LRP2
AIF1	SELENOK	CPEB4	ATP5MC3
PRRC2A	ARHGEF3	SFXN1	GLS
BAG6	APPL1	HRH2	HSPE1
APOM	ARF4	KIAA1191	NDUFB3
CSNK2B	FLNB	NOP16	ARPC2
CLIC1	ABHD6	HIGD2A	SERPINE2
HSPA1A	PDHB	CLTB	RPL15
HSPA1B	PTPRG	RNF44	ARF4
SNHG32	THOC7	TSPAN17	ADAMTS9-AS1
NEU1	PSMD6	FGFR4	ARL6IP5
C2	ADAMTS9	LMAN2	COX17
CFB	ADAMTS9-AS1	RGS14	NDUFB4
SKIV2L	SUCLG2	PDLIM7	ZNF148
TNXB	ARL6IP5	DDX41	MGLL
AGPAT1	FRMD4B	FAM193B	RNF7
RNF5	MITF	TMED9	PLOD2
GPSM3	FOXP1	B4GALT7	WWTR1
NOTCH4	PPP4R2	FAM153CP	SERP1
HLA-DRA	GBE1	NHP2	CCDC50
HLA-DRB5	CGGBP1	HNRNPAB	ATP5ME
HLA-DRB1	PROS1	PHYKPL	ADGRA3
HLA-DQA1	MTRNR2L12	COL23A1	H2AFZ
HLA-DQB1	CLDND1	CLK4	SNHG8
HLA-DQA2	CPOX	HNRNPH1	NDUFC1
HLA-DQB2	DCBLD2	CANX	SDHA
TAP2	COL8A1	MGAT4B	NPR3
PSMB8	CMSS1	SQSTM1	SLCO4C1
PSMB8-AS1	TBC1D23	RNF130	PAM
PSMB9	NIT2	FLT4	SEMA6A
TAP1	TOMM70	MGAT1	UQCRQ
HLA-DMB	TMEM45A	BTNL9	PPP2CA
HLA-DMA	TFG	RACK1	EGR1
BRD2	PCNP	GMDS	CYSTM1
HLA-DOA	RPL24	WRNIP1	ATP6V0E1
HLA-DPA1	NFKBIZ	SERPINB1	FGFR4
HLA-DPB1	ALCAM	SERPINB9	TMED9
RXRB	CBLB	SERPINB6	PHYKPL
SLC39A7	BBX	LY86	HNRNPH1
RPS18	CD47	DSP	TMEM14C
RGL2	IFT57	TXNDC5	NOL7
TAPBP	HHLA2	BLOC1S5	C6orf62
PHF1	DZIP3	EEF1E1	MRPS18B
CUTA	CD96	TMEM14C	DDR1
ITPR3	PLCXD2	TMEM14B	AIF1
LEMD2	PHLDB2	NOL7	LSM2
HMGA1	ABHD10	CD83	PSMB8
RPS10	ATG3	MYLIP	PSMB9
SNRPC	SLC35A5	NUP153	HLA-DPB1
ZNF76	NAA50	TPMT	SNRPC
DEF6	ATP6V1A	DEK	MTCH1
RPL10A	ARHGAP31	RNF144B	TOMM6
ETV7	TIMMDC1	DCDC2	YIPF3
SRSF3	PLA1A	MRS2	TNFRSF21
CDKN1A	COX17	C6orf62	CD109
MTCH1	FSTL1	GMNN	COX7A2
FGD2	NDUFB4	SLC17A3	EPHA7
CCDC167	HGD	TRIM38	SLC22A2
UNC5CL	RABL3	HIST1H1C	MICALL2
TREM2	HCLS1	HIST1H2AC	TTYH3
FOXP4	GOLGB1	HIST1H2BD	NDUFA4
TOMM6	CD86	BTN2A2	ITGB8
CCND3	CSTA	BTN3A1	HNRNPA2B1
MEA1	FAM162A	ZSCAN16-AS1	MRPS24
KLC4	KPNA1	UBD	H2AFV
DNPH1	PARP9	HLA-F	CHCHD2
YIPF3	DTX3L	HLA-G	GTF2I
VEGFA	PARP14	HLA-A	HSPB1
C6orf223	SEMA5B	HLA-E	SRI
AL109615.2	PDIA5	MRPS18B	PON2
MRPL14	MYLK	NRM	SEM1
TMEM63B	CCDC14	TUBB	PDAP1
SLC29A1	UMPS	FLOT1	ATP5MF
HSP90AB1	ITGB5	IER3	PLOD3
SLC35B2	HEG1	DDR1	UPK3BL1
ADGRF5	ZNF148	HLA-C	CALD1
TNFRSF21	PLXNA1	HLA-B	STMP1
CD2AP	TPRA1	MICA	NDUFB2
TRAM2	ABTB1	HCP5	EIF4EBP1
TMEM14A	MGLL	DDX39B	ADAM9
GSTA2	SEC61A1	LTB	ASPH
GSTA1	RUVBL1	LST1	ELOC
TINAG	RPN1	AIF1	COX6C
DST	RAB7A	BAG6	POLR2K
FAM135A	ACAD9	APOM	ENY2
SMAP1	CNBP	CSNK2B	PARP10
OGFRL1	COPG1	CLIC1	PPP1R16A
LINC00472	HMCES	LSM2	DMAC1
EEF1A1	H1FX	HSPA1A	NDUFB6
SLC17A5	PLXND1	HSPA1B	DNAJA1
CD109	TMCC1	SNHG32	TOMM5
COX7A2	ATP2C1	NEU1	SEC61B
MYO6	NUDT16	C2	TXN
HMGN3	MRPL3	CFB	HSPA5
NT5E	DNAJC13	TNXB	RPL7A
SYNCRIP	ACAD11	AGPAT1	SURF1
SNHG5	UBA5	RNF5	PHPT1
PNRC1	CDV3	GPSM3	DPP7
RRAGD	TOPBP1	NOTCH4	PFKP
ANKRD6	SRPRB	HLA-DRA	ATP5F1C
EPHA7	RAB6B	HLA-DRB5	DEPP1
PNISR	SLCO2A1	HLA-DRB1	SRGN
PRDM1	RYK	HLA-DQA1	MYOF
CRYBG1	AMOTL2	HLA-DQB1	PDLIM1
LINC02532	ANAPC13	HLA-DQA2	SFXN3
CD24	PPP2R3A	HLA-DQB2	ECHS1
SEC63	MSL2	TAP2	RNH1
SNX3	STAG1	PSMB8	EPS8L2
CD164	NCK1	PSMB8-AS1	POLR2L
MICAL1	PIK3CB	PSMB9	CD81
CDK19	COPB2	TAP1	ADM
AMD1	SLC25A36	HLA-DMB	EIF4G2
GTF3C6	ZBTB38	HLA-DMA	PSMA1
RPF2	RNF7	BRD2	HTATIP2
LAMA4	ATP1B3	HLA-DOA	SLC5A12
MARCKS	U2SURP	HLA-DPA1	LGR4
CALHM6	PLOD2	HLA-DPB1	TMEM258
RWDD1	PLSCR1	RXRB	AHNAK
MAN1A1	GYG1	SLC39A7	ATL3
GJA1	CP	RPS18	VEGFB
SERINC1	TM4SF18	RGL2	PPP1R14B
PKIB	TM4SF1	TAPBP	FAU
FABP7	TM4SF4	PHF1	NEAT1
SMPDL3A	WWTR1	CUTA	LTBP3
HDDC2	RNF13	ITPR3	NDUFV1
ARHGAP18	PFN2	HMGA1	ATG16L2
EPB41L2	SERP1	RPS10	SLCO2B1
ENPP3	EIF2A	SNRPC	RPS3
RPS12	SELENOT	ZNF76	ATP5MG
SGK1	SIAH2	DEF6	CD9
MAP7	MBNL1	RPL10A	USP5
IFNGR1	RAP2B	ETV7	TPI1
PERP	MME	SRSF3	ENO2
ARFGEF3	GMPS	CDKN1A	C1S
HEBP2	SSR3	MTCH1	C1R
CCDC28A	CCNL1	FGD2	SLC38A1
CITED2	RSRC1	CCDC167	KRT8
VTA1	MFSD1	ZFAND3	PFDN5
ADGRG6	IFT80	UNC5CL	ATP5MC2
AIG1	KPNA4	OARD1	CD63
SF3B5	PDCD10	TREM2	OS9
UTRN	GOLIM4	FOXP4	TMBIM4
RAB32	SEC62	TOMM6	SLC25A3
PCMT1	PHC3	CCND3	ERP29
MTHFD1L	SKIL	MEA1	BICDL1
AKAP12	RPL22L1	KLC4	COX6A1
SYNE1	SLC2A2	DNPH1	DYNLL1
MTRF1L	FNDC3B	YIPF3	POMP
CNKSR3	TNFSF10	VEGFA	TM9SF2
GTF2H5	NCEH1	C6orf223	TMCO3
TULP4	NLGN1	AL109615.2	RPL36AL
DYNLT1	TBL1XR1	MRPL14	HSP90AA1
EZR	PIK3CA	TMEM63B	ATP5MPL
SOD2	GNB4	SLC29A1	EMC4
WTAP	MRPL47	HSP90AB1	NOP10
TCP1	NDUFB5	SLC35B2	SRP14
MRPL18	FXR1	NFKBIE	PDIA3
SLC22A2	DNAJC19	ADGRF5	DUT
SFT2D1	DCUN1D1	TNFRSF21	TCF12
RNASET2	MCCC1	CD2AP	MAN2C1
FGFR1OP	KLHL24	TRAM2	SLC28A1
PSMB1	YEATS2	TMEM14A	METRN
FAM20C	PARL	GSTA2	HCFC1R1
PRKAR1B	ABCC5	GSTA1	CARHSP1
SUN1	EIF2B5	TINAG	ARL6IP1
COX19	DVL3	DST	MVP
C7orf50	AP2M1	FAM135A	ALDOA
ZFAND2A	ABCF3	SMAP1	CX3CL1
MICALL2	ALG3	OGFRL1	HSF4
INTS1	PSMD2	EEF1A1	SYCE1L
MAFK	EIF4G1	CD109	COX4I1
PSMG3	POLR2H	COX7A2	CYBA
NUDT1	MAGEF1	MYO6	SPG7
EIF3B	VPS8	HMGN3	MINK1
LFNG	MAP3K13	NT5E	EIF4A1
TTYH3	TMEM41A	SYNCRIP	CD68
SLC29A4	TRA2B	SNHG5	NAA38
TNRC18	DNAJB11	PNRC1	LRRC75A
ACTB	EIF4A2	RRAGD	KSR1
FSCN1	ST6GAL1	ANKRD6	SPAG5
CCZ1	BCL6	EPHA7	CCL2
EIF2AK1	LPP	MANEA	RFFL
RAC1	CLDN1	PNISR	PSMB3
KDELR2	CCDC50	PRDM1	PSMD3
ZNF316	HES1	CRYBG1	EIF1
CCZ1B	LINC00887	LINC02532	CDK5RAP3
RPA3	ATP13A3	CD24	ATP5MC1
NDUFA4	PPP1R2	SEC63	ITGA3
TMEM106B	TNK2	SNX3	NME1
AHR	TFRC	FOXO3	NME2
MACC1	PCYT1A	MICAL1	HLF
AC005083.1	TCTEX1D2	CDK19	CLTC
ITGB8	PAK2	AMD1	SLC9A3R1
RAPGEF5	NCBP2	GTF3C6	H3F3B
TOMM7	NCBP2AS2	RPF2	MXRA7
GPNMB	MELTF	LAMA4	SYNGR2
MALSU1	DLG1	MARCKS	SLC38A10
TRA2A	RUBCN	CALHM6	P4HB
MPP6	RPL35A	RWDD1	ANAPC11
NFE2L3	PIGG	NUS1	POLR2E
HNRNPA2B1	ATP5ME	MAN1A1	UQCR11
CBX3	PCGF3	GJA1	LSM7
SNX10	GAK	SERINC1	NDUFA11
SKAP2	IDUA	PKIB	PET100
HOXA3	FGFRL1	FABP7	UBL5
HOXA-AS2	SPON2	SMPDL3A	SMARCA4
HOXA9	CTBP1	HDDC2	TRIR
HOXA10	MAEA	ARHGAP18	PRDX2
TAX1BP1	SLBP	EPB41L2	ADGRE5
CPVL	TMEM129	ENPP3	MYO9B
GGCT	NSD2	RPS12	COX6B1
GARS-DT	NELFA	SGK1	RPS16
AQP1	C4orf48	MAP7	BLVRB
PDE1C	MXD4	IFNGR1	SELENOW
LSM5	RNF4	PERP	EMP3
FKBP9	SH3BP2	ARFGEF3	RPL18
NT5C3A	ADD1	HEBP2	SNRNP70
DPY19L1	MFSD10	CCDC28A	EMC10
SEPTIN7	HTT	CITED2	PRNP
AOAH	RGS12	VTA1	EIF6
EPDR1	LRPAP1	ADGRG6	STX16
STARD3NL	MAN2B2	AIG1	PSMA7
VPS41	MRFAP1	SF3B5	SLC2A4RG
PSMA2	MRFAP1L1	UTRN	ATP5PF
MRPL32	BLOC1S4	RAB32	ATP5PO
STK17A	TBC1D14	GINM1	CBR1
COA1	GRPEL1	PCMT1	COMT
BLVRA	SH3TC1	MTHFD1L	SNRPD3
MRPS24	WDR1	AKAP12	EWSR1
URGCP	HS3ST1	SYNE1	CARD10
DBNL	BOD1L1	MTRF1L	ATF4
AEBP1	CPEB2	CNKSR3	XRCC6
POLD2	FBXL5	GTF2H5	NDUFA6
YKT6	FAM200B	TULP4	PLXNB2
NUDCD3	LDB2	DYNLT1	PHKA2
DDX56	QDPR	EZR	NDUFB11
TMED4	LAP3	SOD2	UBA1
OGDH	MED28	WTAP	CLCN5
ZMIZ2	KCNIP4	TCP1	XIST
PPIA	ADGRA3	MRPL18	ATP6AP1
H2AFV	DHX15	SLC22A2	SDF4
CCM2	SOD3	SFT2D1	MEGF6
TBRG4	SEL1L3	RNASET2	DHRS3
RAMP3	RBPJ	FGFR1OP	AKR7A3
IGFBP1	RELL1	PSMB1	MYOM3
IGFBP3	TBC1D1	FAM20C	PTPRU
TNS3	KLF3	PRKAR1B	PTP4A2
IKZF1	FAM114A1	SUN1	ECHDC2
GRB10	KLHL5	COX19	DDAH1
SEC61G	RFC1	C7orf50	SELENOF
EGFR	RPL9	ZFAND2A	RORC
VOPP1	UGDH	MICALL2	S100A16
NIPSNAP2	SMIM14	INTS1	SLC39A1
MRPS17	UBE2K	MAFK	SHC1
PSPH	PDS5A	PSMG3	MYOCOS
CCT6A	RBM47	NUDT1	CAPN2
SUMF2	LIMCH1	EIF3B	H3F3A
CHCHD2	TMEM33	LFNG	TRIB2
VKORC1L1	SLC30A9	TTYH3	GALNT14
GUSB	COMMD8	AP5Z1	RTKN
ASL	SLAIN2	SLC29A4	SMPD4
RABGEF1	FRYL	TNRC18	CNPPD1
TMEM248	OCIAD1	ACTB	RETREG2
SBDS	OCIAD2	FSCN1	CHPF
AUTS2	DCUN1D4	CCZ1	RPL29
NSUN5	SGCB	RAC1	CHDH
BAZ1B	SPATA18	KDELR2	HHLA2
BCL7B	FIP1L1	ZDHHC4	HGD
TBL2	CHIC2	CCZ1B	ACAD11
MLXIPL	PDGFRA	RPA3	MME
BUD23	KDR	NDUFA4	EHHADH
ABHD11	SRD5A3	TMEM106B	RUFY3
CLDN3	TMEM165	AHR	SLC4A4
CLDN4	PAICS	MACC1	NPNT
LIMK1	SRP72	AC005083.1	PGRMC2
EIF4H	POLR2B	ITGB8	SLC6A3
CLIP2	IGFBP7	RAPGEF5	LPCAT1
GTF2I	UBA6	TOMM7	AGXT2
NCF1	UGT2A3	GPNMB	CTNNA1
POM121C	UGT2B7	MALSU1	COL23A1
HIP1	JCHAIN	MPP6	TUBB
RHBDD2	RUFY3	CYCS	MICA
POR	GRSF1	NFE2L3	NEU1
TMEM120A	MOB1B	HNRNPA2B1	TMEM63B
MDH2	DCK	CBX3	GSTA1
HSPB1	SLC4A4	SNX10	TINAG
YWHAG	GC	SKAP2	LINC02532
FGL2	ANKRD17	HOXA3	AIG1
PTPN12	G3BP2	HOXA-AS2	EZR
CD36	USO1	HOXA9	FGFR1OP
SEMA3C	CXCL9	HOXA10	PRKAR1B
HGF	CXCL10	TAX1BP1	SUN1
SEMA3A	SCARB2	CPVL	OGDH
DMTF1	SEPTIN11	GGCT	AUTS2
TP53TG1	CCNI	GARS-DT	MLXIPL
SRI	CCNG2	AQP1	CLDN4
CYP51A1	CNOT6L	PDE1C	GATAD1
ANKIB1	MRPL1	LSM5	CDK6
GATAD1	BMP2K	FKBP9	CYP3A5
CDK6	HNRNPD	NT5C3A	PILRB
SAMD9L	HNRNPDL	DPY19L1	CUX1
GNG11	ENOPH1	SEPTIN7	TMEM139
COL1A2	SEC31A	AOAH	ESYT2
SGCE	THAP9-AS1	EPDR1	EPHX2
PON2	COPS4	STARD3NL	PREX2
PDK4	MRPS18C	VPS41	AC021744.1
SEM1	WDFY3	MPLKIP	C8orf33
BRI3	ARHGAP24	PSMA2	VPS13A
TRRAP	AFF1	MRPL32	PSAT1
ARPC1A	HSD17B11	STK17A	FBP1
ARPC1B	NUDT9	COA1	ANP32B
PDAP1	SPARCL1	BLVRA	KIF12
BUD31	SPP1	MRPS24	ASS1
ATP5MF	PKD2	URGCP	EDF1
ZNF655	PYURF	DBNL	ASB13
CYP3A5	FAM13A	AEBP1	ZNF33A
COPS6	GPRIN3	POLD2	OGDHL
MCM7	PDLIM5	YKT6	RHOBTB1
LAMTOR4	EIF4E	NUDCD3	PBLD
GAL3ST4	METAP1	DDX56	ABCC2
PILRB	ADH5	TMED4	SCD
PILRA	DNAJB14	OGDH	PAX2
PPP1R35	H2AFZ	ZMIZ2	PRDX3
PCOLCE	PPP3CA	PPIA	PRAP1
MOSPD3	NFKB1	H2AFV	PNPLA2
GNB2	MANBA	MYO1G	RPL27A
POP7	UBE2D3	SNHG15	CAT
SLC12A9	CISD2	CCM2	STX3
TRIP6	BDH2	RAMP3	MYRF
SERPINE1	PPA2	IGFBP1	GANAB
AP1S1	NPNT	IGFBP3	MACROD1
PLOD3	AIMP1	TNS3	SLC22A11
ZNHIT1	PAPSS1	IKZF1	NADSYN1
FIS1	SGMS2	GRB10	SLC6A13
IFT22	RPL34	SEC61G	LPCAT3
CUX1	OSTC	EGFR	CLSTN3
PRKRIP1	MCUB	NIPSNAP2	PPFIBP1
ORAI2	PLA2G12A	MRPS17	TMBIM6
POLR2J	CFI	PSPH	METTL7A
UPK3BL1	GAR1	CCT6A	STAT6
ARMC10	ENPEP	SUMF2	MVK
PSMC2	AP1AR	CHCHD2	PEBP1
SYPL1	ALPK1	VKORC1L1	SMIM2-AS1
NAMPT	ANK2	GUSB	FARP1
LAMB1	CAMK2D	ASL	ATP11A
IMMP2L	SNHG8	RABGEF1	AP1G2
DOCK4	SEC24D	TMEM248	AMN
IFRD1	C4orf3	SBDS	GOLGA8A
TFEC	ANXA5	AUTS2	GATM
CAV2	EXOSC9	NSUN5	AC087482.1
CAV1	KIAA1109	BAZ1B	TLE3
MET	FGF2	BCL7B	NEO1
CAPZA2	SPRY1	TBL2	AC090164.5
LSM8	HSPA4L	MLXIPL	DECR2
TSPAN12	PGRMC2	BUD23	RAB11FIP3
FAM3C	JADE1	ABHD11	HAGHL
SLC13A1	NDUFC1	CLDN3	ABCC6
NDUFA5	SETD7	CLDN4	ACSM2A
POT1-AS1	MGST2	LIMK1	SH2B1
ARF5	SCOC	EIF4H	DOC2A
IMPDH1	ELMOD2	CLIP2	FUS
HILPDA	SMARCA5	GTF2I	CHD9
CALU	OTUD4	NCF1	IRX3
ATP6V1F	LSM6	POM121C	CKLF
IRF5	LRBA	HIP1	CDH1
TSPAN33	RPS3A	RHBDD2	CLEC18A
UBE2H	SH3D19	POR	CLEC18B
TMEM209	ARFIP1	MDH2	SHMT1
PODXL	TRIM2	HSPB1	RPL23
CHCHD3	TLR2	YWHAG	ERBB2
EXOC4	PLRG1	FGL2	VAT1
AKR1B1	GUCY1A1	PTPN12	KCNJ16
CALD1	AC104083.1	CD36	SLC16A3
CYREN	GUCY1B1	SEMA3C	MTCL1
TMEM140	CTSO	HGF	ALPK2
WDR91	PDGFC	CACNA2D1	SHFL
STMP1	GASK1B	SEMA3A	PRKCSH
MTPN	PPID	DMTF1	TNPO2
FMC1	FNIP2	TP53TG1	GDF15
HIPK2	RAPGEF2	SRI	UBA52
TBXAS1	MSMO1	FZD1	ECH1
PARP12	CPE	CYP51A1	FBXO17
SLC37A3	DDX60	ANKIB1	RPS11
NDUFB2	PALLD	GATAD1	RRAS
MRPS33	CLCN3	FAM133B	RPS9
SSBP1	HMGB2	CDK6	CHMP2A
TRBC1	AC097534.2	SAMD9L	SPTLC3
TRBC2	SAP30	GNG11	RRBP1
GSTK1	SPCS3	COL1A2	HM13
TMEM139	DCTD	SGCE	SDC4
PDIA4	IRF2	PON2	CSTB
ZNF783	CASP3	PDK4	PFKL
KRBA1	ACSL1	SEM1	GGT2
ATP6V0E2	SLC25A4	BRI3	GUCD1
RARRES2	CFAP97	TRRAP	LRRC75B
REPIN1	UFSP2	SMURF1	GAL3ST1
GIMAP7	TLR3	ARPC1A	BAIAP2L2
GIMAP4	CYP4V2	ARPC1B	ACO2
GIMAP6	FAT1	PDAP1	MIOX
GIMAP1	CCDC127	BUD31	ACE2
GIMAP5	SDHA	ATP5MF	PDHA1
TMEM176B	PDCD6	CYP3A5	TCEAL8
TMEM176A	EXOC3	COPS6	FHL1
AOC1	SLC9A3-AS1	MCM7	SLC6A8
SLC4A2	BRD9	LAMTOR4	GDI1
FASTK	SLC12A7	GAL3ST4	PLXNA3
TMUB1	CLPTM1L	PILRB	MXRA8
AGAP3	SLC6A3	PILRA	TNFRSF14
CHPF2	LPCAT1	PCOLCE	KCNAB2
RHEB	MRPL36	MOSPD3	TMEM51
GALNT11	NDUFS6	GNB2	PADI2
UBE3C	MED10	GIGYF1	NBL1
ESYT2	NSUN2	POP7	CAMK2N1
WDR60	TENT4A	SLC12A9	EIF3I
KBTBD11	MTRR	TRIP6	SH3D21
ANGPT2	MIR4458HG	SERPINE1	PTPRF
AGPAT5	CCT5	AP1S1	TM2D1
DEFB1	CMBL	PLOD3	AK4
PPP1R3B	MARCH6	ZNHIT1	PTGER3
CTSB	DAP	FIS1	GNG5
MSR1	TRIO	IFT22	CSF1
ASAH1	OTULIN	CUX1	CERS2
ATP6V1B2	ZNF622	PRKRIP1	HSPA6
FAM160B2	RETREG1	ORAI2	MPZL1
REEP4	BASP1	POLR2J	PRDX6
BMP1	CDH6	UPK3BL1	INAVA
SLC39A14	DROSHA	ARMC10	PHLDA3
PDLIM2	GOLPH3	PSMC2	ATP2B4
CCAR2	ZFR	KMT2E	ATF3
TNFRSF10B	SUB1	SYPL1	PTPN14
LOXL2	NPR3	NAMPT	RNF187
STC1	TARS	BCAP29	EGLN1
DOCK5	ADAMTS12	DLD	NTPCR
KCTD9	AMACR	LAMB1	RRM2
BNIP3L	RAI14	IMMP2L	SLC66A3
PNMA2	BRIX1	DOCK4	KCNK3
DPYSL2	DNAJC21	IFRD1	PELI1
PTK2B	AGXT2	TFEC	TGFA
EPHX2	UGT3A1	CAV2	REG1A
CLU	LMBRD2	CAV1	MALL
ELP3	SLC1A3	MET	MZT2A
ZNF395	NUP155	CAPZA2	SPATS2L
KIF13B	LIFR	LSM8	BZW1
DUSP4	OSMR	TSPAN12	ABCB6
SARAF	FYB1	FAM3C	TMEM43
LEPROTL1	DAB2	SLC13A1	SLC6A6
AC026979.2	PRKAA1	NDUFA5	PFKFB4
RBPMS	RPL37	POT1-AS1	DALRD3
PPP2CB	SELENOP	ARF5	PROS1
ERLIN2	HMGCS1	IMPDH1	PLXNA1
ADGRA2	PAIP1	HILPDA	RAB6B
EIF4EBP1	NNT	CALU	ZBTB38
FGFR1	EMB	ATP6V1F	TM4SF4
PLEKHA2	PARP8	IRF5	CLDN1
TM2D2	ITGA1	TSPAN33	CPEB2
ADAM9	ITGA2	UBE2H	PAICS
GPAT4	MOCS2	TMEM209	SH3D19
VDAC3	NDUFS4	PODXL	GUCY1A1
CEBPD	ESM1	CHCHD3	AC104083.1
PRKDC	GZMK	EXOC4	PDGFC
UBE2V2	GZMA	AKR1B1	FAT1
PCMTD1	MTREX	CALD1	GOLPH3
TCEA1	PLPP1	CYREN	PAIP1
LYN	IL6ST	TMEM140	PIK3R1
RPS20	MAP3K1	AC083862.2	EDIL3
RAB2A	GPBP1	WDR91	PPIC
ASPH	PLK2	NUP205	C5orf15
SNHG6	PDE4D	STMP1	TGFBI
COPS5	ELOVL7	MTPN	CXXC5
PREX2	SMIM15	FMC1	DPYSL3
LACTB2	ZSWIM6	HIPK2	ERGIC1
MSC	DIMT1	TBXAS1	DDX41
TERF1	ERBIN	PARP12	RACK1
SBSPON	SREK1	SLC37A3	DCDC2
RPL7	MAST4	NDUFB2	MRS2
RDH10	PIK3R1	MRPS33	NRM
STAU2	SLC30A5	SSBP1	TNXB
ELOC	MRPS36	TRBC1	SLC39A7
TMEM70	AK6	TRBC2	CUTA
LY96	TAF9	GSTK1	ETV7
HNF4G	NAIP	TMEM139	FAM135A
MRPS28	MCCC2	PDIA4	CRYBG1
ZNF704	MAP1B	ZNF783	GTF3C6
PAG1	MRPS27	KRBA1	HEBP2
RBIS	FCHO2	ATP6V0E2	GTF2H5
CA2	BTF3	RARRES2	TULP4
RIPK2	ARHGEF28	REPIN1	SFT2D1
OSGIN2	ENC1	GIMAP7	SLC29A4
NBN	HEXB	GIMAP4	GPNMB
TRIQK	NSA2	GIMAP6	SNX10
TP53INP1	POLK	GIMAP1	PDE1C
UQCRB	IQGAP2	GIMAP5	LSM5
SDC2	F2R	TMEM176B	VPS41
MTDH	WDR41	TMEM176A	POLD2
RPL30	TBCA	AOC1	TMEM248
RIDA	LHFPL2	SLC4A2	BCL7B
COX6C	ARSB	FASTK	TBL2
POLR2K	DMGDH	TMUB1	MDH2
RNF19A	BHMT2	CHPF2	YWHAG
PABPC1	DHFR	RHEB	SGCE
YWHAZ	RPS23	GALNT11	PCOLCE
ZNF706	TMEM167A	INSIG1	POP7
DPYS	VCAN	UBE3C	TRIP6
OXR1	EDIL3	DNAJB6	IFT22
EIF3E	COX7C	ESYT2	TSPAN33
ENY2	RASA1	WDR60	UBE2H
EIF3H	CCNH	AC100810.1	MTPN
MAL2	MEF2C	KBTBD11	KBTBD11
ENPP2	ARRDC3	ANGPT2	TNFRSF10B
MRPL13	TTC37	AGPAT5	ELP3
ZHX2	GLRX	DEFB1	KIF13B
DERL1	ELL2	PPP1R3B	DUSP4
RNF139	CAST	CTSB	MSC
LRATD2	ERAP1	MSR1	RDH10
MYC	ERAP2	ASAH1	RIPK2
PVT1	LNPEP	ATP6V1B2	LY6E
SLA	CHD1	REEP4	RPL8
NDRG1	ST8SIA4	BMP1	SMU1
AC021744.1	SLCO4C1	SLC39A14	UBAP1
PTK2	PAM	PDLIM2	FAM214B
PTP4A3	PPIP5K2	TNFRSF10B	SLC35D2
LY6E	PJA2	LOXL2	PTGS1
RHPN1	MAN2A1	STC1	NEK6
GSDMD	NREP	DOCK5	RALGDS
NAPRT	EPB41L4A-AS1	KCTD9	ABCA2
EEF1D	SRP19	BNIP3L	KLF6
SCRIB	REEP5	PNMA2	SFMBT2
NRBP2	DCP2	DPYSL2	ARHGAP21
PLEC	PGGT1B	PTK2B	SVIL
PARP10	TMED7	EPHX2	P4HA1
GRINA	ATG12	CLU	PLAU
GPAA1	AP3S1	ELP3	STAMBPL1
MROH1	SEMA6A	ZNF395	RPP30
HSF1	DMXL1	KIF13B	DPCD
CPSF1	HSD17B4	DUSP4	HSPA12A
VPS28	SNX2	SARAF	RIC8A
KIFC2	PPIC	LEPROTL1	ANO9
PPP1R16A	CSNK1G3	AC026979.2	STIM1
RPL8	GRAMD2B	RBPMS	MDK
C8orf33	ALDH7A1	GSR	SSRP1
WASHC1	PRRC1	PPP2CB	TMX2
DOCK8	HINT1	ERLIN2	POLR2G
KANK1	CDC42SE2	ADGRA2	FOLR1
VLDLR	P4HA2	EIF4EBP1	PPME1
GLIS3	SLC22A5	FGFR1	MRPL51
SLC1A1	C5orf56	PLEKHA2	EPS8
UHRF2	IRF1	TM2D2	ANO6
DMAC1	SEPTIN8	ADAM9	PCED1B-AS1
RRAGA	UQCRQ	VDAC3	FKBP11
PLIN2	C5orf15	SMIM19	CCT2
RPS6	VDAC1	CEBPD	GAS2L3
HACD4	SKP1	PRKDC	WASHC3
MOB3B	PPP2CA	UBE2V2	TMEM263
SMIM27	UBE2B	PCMTD1	ANKRD13A
NDUFB6	CDKN2AIPNL	TCEA1	TCTN1
DNAJA1	JADE2	LYPLA1	OAS3
SMU1	SAR1B	LYN	ACADS
BAG1	CAMLG	RPS20	LINC00462
CHMP5	TXNDC15	TOX	L3HYPDH
NFX1	H2AFY	RAB2A	IFT43
AQP3	CXCL14	ASPH	TNFAIP2
UBAP1	TGFBI	SNHG6	NIPA2
NUDT2	SMAD5	COPS5	THBS1
DCTN3	HNRNPA0	PREX2	CCNDBP1
VCP	BRD8	LACTB2	CASC4
FAM214B	EGR1	MSC	TPM1
RUSC2	ETF1	TERF1	MAP2K1
SIT1	HSPA9	SBSPON	CALML4
CCDC107	CTNNA1	RPL7	TSPAN3
CA9	SIL1	RDH10	TMED3
TPM2	PAIP2	STAU2	NR2F2
TLN1	ECSCR	UBE2W	NME4
CREB3	TMEM173	ELOC	MRPS34
GBA2	UBE2D2	TMEM70	SULT1A1
CLTA	CXXC5	LY96	BOLA2
GRHPR	CYSTM1	HNF4G	CDIPT
TOMM5	PFDN1	MRPS28	NETO2
SHB	HBEGF	ZNF704	ITFG1
CEMIP2	ANKHD1	PAG1	SALL1
GDA	SRA1	RBIS	MMP2
ZFAND5	EIF4EBP3	CA2	HERPUD1
ALDH1A1	CD14	RIPK2	DOK4
ANXA1	NDUFA2	OSGIN2	CMTM3
PRUNE2	IK	NBN	SF3B3
VPS13A	WDR55	TRIQK	MAF
PSAT1	HARS	TP53INP1	APRT
HNRNPK	HARS2	UQCRB	SERPINF2
GOLM1	ZMAT2	SDC2	TNFSF13
ISCA1	TAF7	MTDH	PMP22
DAPK1	DIAPH1	RPL30	KIAA0100
CTSL	HDAC3	RIDA	ERAL1
CKS2	DELE1	VPS13B	TP53I13
SEMA4D	PCDH12	COX6C	BLMH
GADD45G	RNF14	POLR2K	RARA
NFIL3	GNPDA1	PABPC1	FKBP10
SPTLC1	NDFIP1	YWHAZ	CNP
IARS	SPRY4	ZNF706	G6PC3
FGD3	ARHGAP26	ATP6V1C1	KANSL1-AS1
CARD19	NR3C1	DPYS	NPEPPS
NINJ1	YIPF5	OXR1	PHB
FBP1	LARS	EIF3E	MRPL27
SLC35D2	DPYSL3	EMC2	PTRH2
PRXL2C	ABLIM3	ENY2	USP32
ANP32B	CSNK1A1	EIF3H	MRC2
COL15A1	HMGXB3	MAL2	PSMD12
SEC61B	CSF1R	ENPP2	LGALS3BP
MSANTD3	PDGFRB	MRPL13	CANT1
ABCA1	CD74	ZHX2	ARL16
SLC44A1	RPS14	DERL1	LAMA1
TMEM38B	NDST1	RNF139	MAPRE2
PTPN3	SYNPO	LRATD2	TPGS2
TXN	DCTN4	MYC	DNAJB1
PTGR1	SMIM3	PVT1	WIZ
GNG10	GPX3	FAM49B	TBCB
UGCG	TNIP1	SLA	SIPA1L3
HSDL2	ANXA6	NDRG1	EHD2
SNX30	GM2A	AC021744.1	KDELR1
SLC31A2	SPARC	PTK2	IL4I1
RGS3	ATOX1	PTP4A3	ETFB
KIF12	G3BP1	LY6E	DSTN
COL27A1	GALNT10	RHPN1	PYGB
AKNA	SAP30L	GSDMD	ERGIC3
ATP6V1G1	LARP1	NAPRT	MANBAL
TNC	MRPL22	EEF1D	TGM2
TLR4	HAVCR2	NRBP2	WFDC2
PHF19	CYFIP2	PLEC	B4GALT5
RAB14	RNF145	PARP10	PMEPA1
GSN	TTC1	GRINA	TNFRSF6B
STOM	PWWP2A	GPAA1	BTG3
NDUFA8	SLU7	MROH1	CFAP298
RBM18	PTTG1	CPSF1	MRPS6
PTGS1	CCNG1	PPP1R16A	HMGN1
CRB2	NUDCD2	RPL8	PDXK
NEK6	MAT2B	C8orf33	ICOSLG
PSMB7	WWC1	WASHC1	DDT
OLFML2A	RARS	DOCK8	TPST2
RPL35	SLIT3	KANK1	CDC42EP1
HSPA5	DOCK2	VLDLR	LGALS2
MAPKAP1	LCP2	GLIS3	PMM1
ANGPTL2	NPM1	SLC1A1	MID1
RPL12	FBXW11	KIAA2026	NHS
NIBAN2	DUSP1	UHRF2	MAGED1
ENG	ERGIC1	DMAC1	NONO
DPM2	RPL26L1	RRAGA	TSPAN6
C9orf16	ATP6V0E1	PLIN2	BEX3
CIZ1	CREBRF	RPS6	TENM1
GOLGA2	STC2	HACD4	SMARCA1
COQ4	BOD1	TUSC1	APLN
CERCAM	CPEB4	IFT74	RTL8C
SPTAN1	SFXN1	MOB3B	LAGE3
WDR34	HRH2	SMIM27	AC007325.2
SET	KIAA1191	NDUFB6	FUCA1
ZDHHC12	NOP16	DNAJA1	PTAFR
TBC1D13	HIGD2A	SMU1	PPT1
LRRC8A	CLTB	BAG1	CITED4
SH3GLB2	FAF2	CHMP5	TTC39A
CRAT	RNF44	NFX1	CRYZ
PTPA	TSPAN17	AQP3	GBP2
IER5L	FGFR4	UBAP1	VAV3
LINC00963	NSD1	NUDT2	C1orf162
FNBP1	RAB24	DCTN3	FCGR1A
GPR107	PRELID1	VCP	CTSS
ASS1	LMAN2	FAM214B	MNDA
ABL1	RGS14	SIT1	SLAMF8
AIF1L	PDLIM7	CCDC107	CD48
FAM78A	DDX41	CA9	SLAMF7
RAPGEF1	FAM193B	TPM2	CREG1
RALGDS	TMED9	CLTA	NPL
RPL7A	B4GALT7	GRHPR	PPFIA4
SURF1	FAM153CP	TOMM5	GLB1
SURF4	NHP2	SHB	HCLS1
VAV2	HNRNPAB	CEMIP2	CD86
COL5A1	PHYKPL	GDA	RAP2B
NACC2	COL23A1	ZFAND5	MFSD1
NOTCH1	CLK4	ALDH1A1	OCIAD2
EGFL7	RUFY1	ANXA1	SGCB
AGPAT2	HNRNPH1	PRUNE2	TLR2
SNHG7	CANX	VPS13A	LHFPL2
TMEM141	LTC4S	GNAQ	CSF1R
PHPT1	MGAT4B	PSAT1	GM2A
EDF1	SQSTM1	UBQLN1	HAVCR2
PTGDS	MRNIP	HNRNPK	LCP2
PAXX	TBC1D9B	GOLM1	MGAT4B
ABCA2	RNF130	ISCA1	LST1
UAP1L1	MAPK9	DAPK1	CFB
MAN1B1	FLT4	CTSL	HLA-DQB2
DPP7	MGAT1	CKS2	HLA-DMB
TUBB4B	HEIH	SEMA4D	HMGN3
TOR4A	BTNL9	GADD45G	PKIB
NRARP	RACK1	AUH	SGK1
NOXA1	GMDS	NFIL3	KDELR2
NSMF	WRNIP1	SPTLC1	MALSU1
MRPL41	SERPINB1	IARS	CPVL
LARP4B	SERPINB9	FGD3	AOAH
PFKP	SERPINB6	CARD19	PSPH
KLF6	NQO2	NINJ1	NCF1
AKR1C3	PSMG4	FBP1	FGL2
NET1	PXDC1	SLC35D2	POLR2J
ASB13	PRPF4B	PRXL2C	LAMB1
IL15RA	LY86	ANP32B	TSPAN12
PFKFB3	SSR1	COL15A1	GIMAP1
SFMBT2	DSP	SEC61B	MSR1
ITIH5	TXNDC5	MSANTD3	RBPMS
ATP5F1C	BLOC1S5	ABCA1	LYN
CELF2	EEF1E1	SLC44A1	LY96
ECHDC3	SLC35B3	TMEM38B	VLDLR
OPTN	TMEM14C	RAD23B	LIPA
SEPHS1	TMEM14B	PTPN3	RGS10
FAM107B	EDN1	TXN	MIR210HG
RSU1	NOL7	PTGR1	TPP1
CUBN	MCUR1	GNG10	USH1C
VIM	CD83	UGCG	MS4A6A
PLXDC2	DTNBP1	HSDL2	MS4A7
ARHGAP21	MYLIP	SNX30	SLC15A3
APBB1IP	ATXN1	SLC31A2	GRK2
YME1L1	KIF13A	RGS3	CTTN
RAB18	TPMT	KIF12	CARD16
SVIL	DEK	COL27A1	CD4
JCAD	RNF144B	AKNA	CD163
ITGB1	SOX4	ATP6V1G1	C3AR1
NRP1	DCDC2	TNC	CLEC2B
PARD3	MRS2	TLR4	PLXNC1
CREM	ACOT13	PHF19	CHST11
FZD8	C6orf62	RAB14	ABCC4
ZNF33A	GMNN	GSN	TNFSF13B
ZNF33B	SLC17A3	STOM	SLC25A29
RASSF4	TRIM38	NDUFA8	WARS
DEPP1	HIST1H1C	RBM18	JMJD8
ALOX5	HIST1H2AC	PTGS1	TMEM219
TIMM23	HIST1H2BD	CRB2	ITGAX
WDFY4	BTN3A2	NEK6	NOL3
OGDHL	BTN2A2	PSMB7	XAF1
IPMK	BTN3A1	OLFML2A	AC007952.4
CISD1	BTN3A3	RPL35	HNF1B
BICC1	BTN2A1	HSPA5	COA3
CCDC6	HMGN4	GAPVD1	NT5C
ANK3	ABT1	MAPKAP1	SMIM6
RHOBTB1	ZSCAN16-AS1	ANGPTL2	CFD
PBLD	UBD	RPL12	ACP5
HNRNPH3	HLA-F	NIBAN2	MAN2B1
DDX50	HLA-G	ENG	FXYD5
DDX21	HLA-A	DPM2	APOC2
SRGN	ZNRD1	C9orf16	C5AR1
HK1	PPP1R11	CIZ1	LILRB4
SAR1A	TRIM26	COQ4	SIGLEC1
EIF4EBP2	RPP21	CERCAM	BCL2L1
PALD1	HLA-E	WDR34	GSS
PRF1	GNL1	SET	SAMHD1
PCBD1	ABCF1	ZDHHC12	MAFB
UNC5B	PPP1R10	LRRC8A	PLTP
SLC29A3	MRPS18B	NUP188	PREX1
PSAP	DHX16	CRAT	LAMA5
SPOCK2	PPP1R18	PTPA	ADA2
ANAPC16	NRM	IER5L	UQCR10
DDIT4	TUBB	LINC00963	PARVG
P4HA1	FLOT1	TOR1A	CYBB
DNAJC9	IER3	FNBP1	MAOB
MRPS16	DDR1	GPR107	ZDHHC9
FUT11	CCHCR1	ASS1	HIST2H2AA4
PLAU	HLA-C	ABL1	RIT1
VCL	HLA-B	AIF1L	ABI2
VDAC2	MICA	FAM78A	AFF1
KCNMA1	HCP5	RAPGEF1	CCDC127
RPS24	DDX39B	TSC1	CCT6A
PPIF	LTB	RALGDS	ZNHIT1
PLAC9	LST1	RPL7A	PNMA2
PRXL2A	AIF1	SURF1	UGCG
TSPAN14	PRRC2A	SURF4	MXI1
WAPL	BAG6	VAV2	NR1H4
MMRN2	APOM	COL5A1	GPR183
ADIRF	CSNK2B	NACC2	PLD4
GLUD1	ABHD16A	TMEM250	CA12
STAMBPL1	DDAH2	EGFL7	NUPR1
ACTA2	CLIC1	SNHG7	IRF8
FAS	LSM2	TMEM141	SERPINF1
LIPA	HSPA1A	PHPT1	PLP2
IFIT3	HSPA1B	EDF1	MRTO4
MYOF	SNHG32	PTGDS	KIAA1522
PDLIM1	NEU1	PAXX	STK40
ALDH18A1	EHMT2	ABCA2	MYCBP
TCTN3	C2	NPDC1	EBNA1BP2
ENTPD1	CFB	UAP1L1	AKR1A1
TM9SF3	NELFE	MAN1B1	CDKN2C
PIK3AP1	SKIV2L	DPP7	BTF3L4
PGAM1	DXO	TUBB4B	OLFML3
PI4K2A	TNXB	TOR4A	CKS1B
MARVELD1	ATF6B	NRARP	CCT3
ZFYVE27	AGPAT1	NOXA1	PRCC
GOLGA7B	RNF5	GTPBP4	MRPS14
HPS1	PBX2	PFKP	IARS2
GOT1	GPSM3	KLF6	COA6
ABCC2	NOTCH4	AKR1C3	RAB10
ERLIN1	HLA-DRA	NET1	GTF3C2
BLOC1S2	HLA-DRB5	ASB13	RHOQ
SCD	HLA-DRB1	IL15RA	CALM2
NDUFB8	HLA-DQA1	RBM17	OLA1
HIF1AN	HLA-DQB1	PFKFB3	LNPK
PAX2	HLA-DQA2	SFMBT2	ORMDL1
MRPL43	HLA-DQB2	ITIH5	DTYMK
LZTS2	TAP2	ATP5F1C	ITPR1
[truncated: 4,294 more rows]
