# Supplementary material for: STANCE: a unified statistical model to detect cell-type-specific spatially variable genes in spatial transcriptomics
Source: Nat Commun. 2025 Feb 20;16:1793. doi: 10.1038/s41467-025-57117-w (PMC11842841; doi:10.1038/s41467-025-57117-w)
Supplement: Supplementary file 4 — Source Data [file 41467_2025_57117_MOESM4_ESM.zip › Source Data/FigS17.xlsx]

## Sheet: Sheet1
Gene lists
ctSVG by spVC (original)	ctSVG by spVC (30 degree rotation)	ctSVG by spVC (30 degree rotation)	ctSVG by STANCE
C1QA	ENO1	C1QA	ENO1
C1QC	C1QA	C1QA	PLOD1
C1QB	C1QA	C1QA	C1QA
C1QB	C1QB	C1QB	C1QB
C1QB	C1QB	C1QB	CD52
C1QB	C1QB	C1QB	LAPTM5
C1QB	C1QB	C1QB	MARCKSL1
CD52	C1QB	C1QB	S100A10
RPS8	C1QB	C1QB	TAGLN2
S100A10	ID3	CD52	FCER1G
S100A6	CD52	CD52	DEGS1
S100A6	LAPTM5	RPS8	CYTOR
RPS27	RPS8	RPL5	COX5B
FCER1G	RPL5	OLFML3	TFPI
TMSB10	S100A10	S100A10	IGFBP2
COL3A1	S100A6	RPS27	ARL4C
FN1	S100A6	FCER1G	BHLHE40
FN1	S100A6	FCER1G	SPCS1
ARL4C	RPS27	ATP1B1	DCBLD2
RPL32	RGS1	PLEK	COL8A1
MTRNR2L12	TMSB10	PLEK	TMEM45A
MTRNR2L12	COL3A1	PLEK	TFG
DCBLD2	FN1	TMSB10	MYLK
CP	FN1	COL3A1	SCARB2
CP	ARL4C	FN1	HNRNPD
RPL9	RPL32	PTMA	HNRNPDL
IGFBP7	MTRNR2L12	RPL32	RAI14
RPL34	MTRNR2L12	RPL14	RPL37
FYB1	CP	MTRNR2L12	CD74
GZMK	CP	CP	HLA-A
PLPP1	IGFBP7	CP	HLA-C
RPS23	CCNI	WWTR1	LTB
TGFBI	RPL34	IGFBP7	CLIC1
CD74	RPL37	JCHAIN	HLA-DRA
GPX3	RPL37	GZMK	HLA-DRB5
GPX3	GZMK	PLPP1	HLA-DQA1
GPX3	RPS23	BHMT2	FABP7
SPARC	CYSTM1	RPS23	PPIA
SPARC	CD74	TGFBI	IGFBP1
HLA-A	GPX3	GPX3	IGFBP3
HLA-DRA	GPX3	SPARC	EIF4H
HLA-DRA	GPX3	SPARC	SEMA3C
HLA-DRA	SPARC	HLA-B	HGF
HLA-DRB1	SPARC	LTB	CTSB
HLA-DRB1	HLA-B	HLA-DRA	DPYSL2
HLA-DRB1	HLA-B	HLA-DRA	CLU
HLA-DQB1	HLA-B	HLA-DRA	ZNF395
HLA-DPB1	HLA-DRA	HLA-DRA	VDAC3
HLA-DPB1	HLA-DRA	HLA-DRA	RPS20
RPS18	HLA-DRA	HLA-DRB1	YWHAZ
EEF1A1	HLA-DRA	HLA-DRB1	GPAA1
RPS12	HLA-DRB1	HLA-DRB1	HNRNPK
GPNMB	HLA-DRB1	HLA-DQB1	GSN
AQP1	HLA-DRB1	HLA-DQA2	PSMB7
AQP1	HLA-DQA1	HLA-DPA1	RPL35
AQP1	HLA-DQA1	HLA-DPA1	TMEM141
AQP1	HLA-DQB1	HLA-DPA1	PSAP
IGFBP1	HLA-DPA1	HLA-DPA1	GOLGA7B
IGFBP3	HLA-DPA1	HLA-DPA1	ATP5MD
IGFBP3	HLA-DPB1	HLA-DPB1	IFITM2
IGFBP3	HLA-DPB1	HLA-DPB1	CTSD
IGFBP3	RPS18	RPS18	CD44
COL1A2	EEF1A1	TAPBP	DDB2
PODXL	RPS12	EEF1A1	SELENOH
TRBC2	SOD2	CD24	FTH1
RARRES2	SOD2	CD24	PLAAT4
TMEM176A	SOD2	FABP7	PLAAT3
ADAM9	ACTB	RPS12	COX8A
RPL30	IGFBP3	SOD2	NDUFC2
PABPC1	IGFBP3	ACTB	HSPA8
PABPC1	IGFBP3	AQP1	GAPDH
GSN	COL1A2	AQP1	TUBA1B
RPL12	TMEM176A	AQP1	TUBA1A
VIM	TMEM176A	IGFBP3	PPP1R1A
VIM	CLU	IGFBP3	RPS26
VIM	CLU	IGFBP3	MYL6
ITGB1	CLU	IGFBP3	LRP1
SRGN	RPL30	RARRES2	NDUFA4L2
PSAP	PABPC1	RARRES2	LYZ
PSAP	PABPC1	TMEM176A	UBC
RPS24	NDRG1	TMEM176A	ITM2B
IFITM2	GSN	CTSB	NPC2
IFITM3	RPL12	CTSB	TMED10
CTSD	VIM	CTSB	ANXA2
SERPING1	SRGN	CLU	CD276
FTH1	PSAP	CLU	CIB1
FTH1	PSAP	CLU	RPS2
MALAT1	PSAP	CLU	CORO1A
PRSS23	RPS24	ADAM9	PFN1
TAGLN	ACTA2	RPL30	TXNDC17
FXYD2	PGAM1	PABPC1	GABARAP
FXYD2	IFITM3	PABPC1	KRT19
FXYD2	IFITM3	GSN	RPL27
FXYD2	CTSD	RPL12	GRN
FXYD2	CTSD	EGFL7	COL1A1
RPS25	CTSD	VIM	ABCC3
VWF	MTRNR2L8	RPS24	VMP1
TPI1	SERPING1	ACTA2	ITGB4
A2M	FTH1	ACTA2	NDUFAF8
RPL41	MALAT1	PGGHG	HGS
NDUFA4L2	PRSS23	IFITM3	RPL17
NDUFA4L2	BIRC3	IFITM3	RPS15
NDUFA4L2	NNMT	IFITM3	RPS28
LYZ	TAGLN	IFITM3	TYROBP
LYZ	FXYD2	CTSD	SPINT2
PHLDA1	FXYD2	CTSD	APOE
TAOK3	RPS25	MTRNR2L8	APOC1
RPL21	THY1	SERPING1	FTL
FLT1	VWF	FTH1	CD37
TPT1	TPI1	PPP1R14B	SNRPB
COL4A1	C1S	PPP1R14B	ATP5F1E
RPS29	A2M	MALAT1	RPS21
RPS29	MYL6	CCND1	APP
NPC2	NDUFA4L2	CRYAB	DGCR9
FOS	NDUFA4L2	TAGLN	UBE2L3
IGHG3	LYZ	FXYD2	SELENOM
IGHG3	LYZ	FXYD2	RPL3
IGHG3	RPL6	FXYD2	CYB5R3
IGHG3	RPL21	RPS25	SAT1
IGHM	FLT1	THY1	TIMP1
ANXA2	TPT1	THY1	NDUFA1
RPLP1	ITM2B	VWF	BCAP31
RPL13	ITM2B	GAPDH	RPL10
CCL5	ITM2B	A2M	MT-ND1
COL1A1	COL4A1	CD63	MT-ND2
SLC9A3R1	TRAC	MYL6	MT-CO3
C3	RPS29	NDUFA4L2	WLS
C3	AL627171.2	NDUFA4L2	MAN1A2
C3	IGHM	LYZ	ECM1
C3	RPLP1	LYZ	SDC1
PLVAP	TNFRSF12A	LYZ	TMSB10
IFI30	RPL13	NAP1L1	HAT1
APOE	CCL5	RPL21	COL3A1
APOE	CCL5	FLT1	PNKD
APOE	CCL5	TPT1	SHISA5
APOE	CCL5	COL4A1	MAPKAPK3
APOE	ACLY	RPS29	TOMM70
APOC1	COL1A1	RPS29	TM4SF18
SELENOW	ENOSF1	NPC2	TNFSF10
FTL	TCF4	NPC2	JCHAIN
FTL	C3	IFI27	FGF2
FTL	C3	IGHG3	ADAMTS12
FTL	C3	IGHG3	TXNDC5
NKG7	PLVAP	IGHM	GMNN
IGLC1	IFI30	B2M	HLA-B
IGLC2	IFI30	ANXA2	HLA-DPA1
IGLC2	TYROBP	RPLP1	TRAM2
IGLC3	RPS19	RPL13	STARD3NL
IGLC3	APOE	RPL23A	PODXL
IGLC3	APOE	CCL5	STAU2
MIF	FTL	RPL23	OSGIN2
LGALS1	FTL	ACLY	OXR1
TMSB4X	FTL	COL1A1	CRB2
TMSB4X	FTL	TBX2	CERCAM
TMSB4X	FTL	SNHG25	CD151
SAT1	FTL	SLC9A3R1	CD59
TIMP1	RPL13A	ACTG1	FXYD2
RPL39	RPS11	C3	PCBP2
SSR4	NKG7	C3	HSP90B1
MT-ND1	APP	C3	TPT1
MT-ND1	IGLC1	PLVAP	IGHG4
MT-ND2	IGLC1	RPL18A	IGHG1
MT-CO1	IGLC3	IFI30	IGHG3
MT-CO2	MIF	IFI30	EMC7
MT-CO2	LGALS1	TYROBP	CLPX
MT-ATP8	TMSB4X	TYROBP	QPRT
MT-ATP6	TMSB4X	TYROBP	PSMD7
MT-ND4L	TMSB4X	APOE	IGFBP4
MT-ND4	SAT1	APOE	EFTUD2
MT-ND5	SAT1	APOC1	PECAM1
MT-CYB	RPL39	FTL	SUMO2
MT-CYB	SSR4	RPL13A	SEC11C
	MT-ND1	RPS11	TCF3
	MT-ND1	NKG7	ANGPTL4
	MT-ND1	NKG7	PIH1D1
	MT-ND2	RPS21	RPS5
	MT-ND2	COL6A2	TOP1
	MT-CO1	IGLC1	SULF2
	MT-CO1	IGLC1	COL18A1
	MT-CO1	IGLC1	IGLC1
	MT-CO1	IGLC3	IGLC2
	MT-CO1	IGLC3	MIF
	MT-ATP8	MIF	XBP1
	MT-ATP6	TIMP3	PRDX4
	MT-ATP6	LGALS1	SSR4
	MT-ATP6	TMSB4X	IRAK1
	MT-CO3	TMSB4X	TNFRSF9
	MT-CO3	TMSB4X	STMN1
	MT-CO3	TMSB4X	SH3BGRL3
	MT-CO3	TMSB4X	THEMIS2
	MT-ND3	TMSB4X	ATP5IF1
	MT-ND4L	PGK1	LCK
	MT-ND4	PGK1	PHC2
	MT-ND4	RPL39	LSM10
	MT-ND4	FHL1	SLC2A1
	MT-ND4	SSR4	DMAP1
	MT-ND5	MT-ND1	GBP5
	MT-CYB	MT-ND1	CD2
	MT-CYB	MT-ND2	NBPF11
	MT-CYB	MT-ND2	S100A4
	MT-CYB	MT-CO1	S100A13
		MT-CO1	RPS27
		MT-CO1	IL6R
		MT-CO1	SEMA4A
		MT-CO1	IFI16
		MT-ATP6	CD84
		MT-ATP6	ARHGAP30
		MT-ATP6	CD247
		MT-ATP6	ATP1B1
		MT-CO3	PRRC2C
		MT-CO3	PTPRC
		MT-CO3	PTPN7
		MT-CO3	TRAF5
		MT-ND3	LBR
		MT-ND4L	SRSF7
		MT-ND4	PLEK
		MT-ND5	ST3GAL5
		MT-CYB	CD8A
		MT-CYB	CD8B
		MT-CYB	ARID5A
		MT-CYB	WIPF1
			ANKRD44
			PTMA
			RPL32
			NUP210
			EOMES
			CMC1
			UBP1
			LRRFIP2
			CCR5
			NBEAL2
			GNAI2
			RASSF1
			CD96
			MCCC1
			DNAJB11
			CXCL9
			FYB1
			GZMK
			GZMA
			VCAN
			COX7C
			CDKN2AIPNL
			ANXA6
			PTTG1
			CLTB
			HLA-DRB1
			HMGA1
			DEF6
			VEGFA
			EEF1A1
			CD24
			CALHM6
			ACTB
			COA1
			IKZF1
			CAV2
			MET
			TRBC1
			TRBC2
			GIMAP7
			GIMAP4
			GIMAP5
			SLC4A2
			INSIG1
			CEBPD
			TOX
			SLA
			GSDMD
			RPS6
			SIT1
			CA9
			SEMA4D
			FGD3
			C9orf16
			PTGDS
			CELF2
			CXCL12
			DDIT4
			DNAJC9
			VCL
			NFKB2
			IFITM1
			LSP1
			TRIM22
			CD82
			EHD1
			CFL1
			CTSW
			TBC1D10C
			CDK2AP2
			UCP2
			TMEM135
			CD3E
			CD3D
			CD3G
			ETS1
			CCND2
			CD27
			LAG3
			MGST1
			BIN2
			NCKAP1L
			ARPC3
			WSB2
			RHOF
			RPL21
			TSC22D1
			LCP1
			BIVM
			TFDP1
			TRAC
			RPS29
			AL627171.2
			ARF6
			PRKCH
			SGPP1
			SRSF5
			GLRX5
			EVL
			CRIP1
			RASGRP1
			RAB27A
			PKM
			PSTPIP1
			IL16
			XPO6
			LAT
			SPN
			SEPTIN1
			ITGAL
			VKORC1
			SNX20
			NLRC5
			COTL1
			RPL13
			ATP2A3
			C17orf49
			ACAP1
			TRPV2
			RPL23A
			EVI2B
			CCL5
			CCL4
			MLLT6
			IKZF3
			TOP2A
			SMARCE1
			KRT10
			STAT5B
			GPATCH8
			FMNL1
			AC004687.1
			LIMD2
			ICAM2
			PRKCA
			SOX9
			SEPTIN9
			TMC8
			ENOSF1
			CHMP1B
			RMC1
			ATP5F1A
			ARHGAP45
			RPL36
			JAK3
			HCST
			MAP4K1
			ARHGEF1
			NKG7
			UBE2M
			ITPA
			PCNA
			CST3
			CST7
			UBE2C
			NFATC2
			EEF1A2
			MIR155HG
			SOD1
			KCNJ15
			SDF2L1
			IL2RB
			RAC2
			APOBEC3C
			APOBEC3G
			TMSB4X
			WAS
			IL2RG
			CXCR3
			PGK1
			ITM2A
			RPL36A
			SH2D1A
			SASH3
			MT-CO2
			MT-ND3
			GBP1
			FCGR3A
			DGUOK
			MCM6
			RPSA
			TMA7
			MTRNR2L12
			GPX3
			CCDC69
			DUSP1
			SARAF
			PLIN2
			RPL12
			NACC2
			PRF1
			NT5C2
			RPS13
			NR1H3
			CASP4
			KLRK1
			RPLP0
			FOS
			GOLGA8B
			B2M
			PLEKHO2
			RPL4
			TSC2
			RPS15A
			IGSF6
			MT2A
			RPL19
			SLC35B1
			ATP5PD
			NACC1
			PDCD5
			GMFG
			UBE2V1
			ITGB2
			LGALS1
			FLNA
			MT-CO1
			MT-ATP8
			MT-ATP6
			MT-ND4L
			MT-ND4
			MT-ND5
			MT-CYB
			HES4
			ISG15
			CCNL2
			VWA1
			SLC2A5
			SRM
			MFN2
			TNFRSF1B
			EPHA2
			ECE1
			HSPG2
			TCEA3
			ID3
			IFI6
			SDC3
			TINAGL1
			FAM167B
			GJA4
			EVA1B
			CAP1
			YBX1
			TIE1
			B4GALT2
			PDZK1IP1
			PLPP3
			HOOK1
			ADGRL4
			CCN1
			S1PR1
			TAF13
			RHOC
			PLEKHO1
			C1orf54
			S100A11
			S100A6
			SLC27A3
			ADAM15
			EFNA1
			LAMTOR2
			LMNA
			PEA15
			ADAMTS4
			OLFML2B
			RGS5
			LAMC1
			IVNS1ABP
			CFH
			NAV1
			CD34
			HLX
			EPHX1
			RHOU
			NID1
			PXDN
			ID2
			ASAP2
			RHOB
			FOSL2
			LBH
			LINC01320
			SLC3A1
			EPAS1
			SPTBN1
			RAB1A
			ANXA4
			SNRNP27
			DYSF
			RETSAT
			VAMP5
			GNLY
			IGKC
			RPL31
			MAP4K4
			PANTR1
			FHL2
			LIMS1
			MIR4435-2HG
			INHBB
			LIMS2
			CCDC74A
			CXCR4
			ZEB2
			RBMS1
			DPP4
			ITGA6
			HNRNPA3
			FRZB
			COL5A2
			SLC40A1
			NAB1
			MYO1B
			BMPR2
			FN1
			IGFBP5
			TNS1
			AAMP
			TMBIM1
			DGKD
			ACKR3
			COPS8
			COPS9
			VGLL4
			IQSEC1
			TGFBR2
			CTNNB1
			HIGD1A
			SNRK
			LAMB2
			DAG1
			SEMA3F
			HYAL2
			NISCH
			STAB1
			PTPRG
			FOXP1
			FSTL1
			ITGB5
			SEC61A1
			H1FX
			PLXND1
			SLCO2A1
			CP
			TM4SF1
			AP2M1
			EIF4G1
			HES1
			TFRC
			FGFRL1
			SPON2
			LDB2
			SOD3
			FAM114A1
			UGDH
			LIMCH1
			KDR
			IGFBP7
			GC
			SPARCL1
			PAPSS1
			RPL34
			C4orf3
			SPRY1
			GASK1B
			CPE
			CMBL
			DAP
			CDH6
			TARS
			AMACR
			SELENOP
			ITGA1
			ITGA2
			ESM1
			PLPP1
			PLK2
			SMIM15
			MAP1B
			F2R
			ARRDC3
			NREP
			HINT1
			P4HA2
			VDAC1
			PAIP2
			ECSCR
			HBEGF
			CD14
			PCDH12
			PDGFRB
			RPS14
			SYNPO
			SPARC
			ATOX1
			SLIT3
			STK10
			STC2
			TSPAN17
			PDLIM7
			FLT4
			BTNL9
			SLC17A3
			HLA-E
			NOTCH4
			HLA-DQB1
			RPL10A
			FGD2
			ADGRF5
			TMEM14A
			NT5E
			PRDM1
			AMD1
			LAMA4
			GJA1
			SMPDL3A
			ENPP3
			SOD2
			RNASET2
			MAFK
			LFNG
			FSCN1
			ZDHHC4
			RPA3
			RAPGEF5
			TOMM7
			AQP1
			FKBP9
			SEPTIN7
			AEBP1
			RAMP3
			GRB10
			SEC61G
			EGFR
			CD36
			SEMA3A
			GNG11
			ARPC1B
			SERPINE1
			FIS1
			BCAP29
			POT1-AS1
			CALU
			TBXAS1
			RARRES2
			TMEM176A
			GALNT11
			DNAJB6
			ANGPT2
			BMP1
			LOXL2
			STC1
			ADGRA2
			SBSPON
			CA2
			NBN
			SDC2
			RPL30
			RIDA
			PABPC1
			ENPP2
			NDRG1
			PTP4A3
			TPM2
			CEMIP2
			ZFAND5
			ALDH1A1
			COL15A1
			GNG10
			RGS3
			AKNA
			STOM
			OLFML2A
			ANGPTL2
			NIBAN2
			ENG
			LRRC8A
			IER5L
			RAPGEF1
			SURF4
			COL5A1
			EGFL7
			PAXX
			NPDC1
			NRARP
			AKR1C3
			RSU1
			VIM
			JCAD
			ITGB1
			NRP1
			CREM
			FZD8
			BICC1
			HK1
			PALD1
			PCBD1
			UNC5B
			VSIR
			SPOCK2
			RPS24
			PLAC9
			TSPAN14
			MMRN2
			ADIRF
			ACTA2
			ENTPD1
			LZTS2
			POLL
			ITPRIP
			HTRA1
			IFITM3
			RPLP2
			H19
			CDKN1C
			CAVIN3
			MRPL17
			AKIP1
			MTRNR2L8
			DKK3
			PARVA
			LDHA
			RCN1
			LMO2
			C11orf96
			TP53I11
			SYT13
			SERPING1
			MPEG1
			SIPA1
			EFEMP2
			B4GAT1
			ARHGEF17
			KCNE3
			SERPINH1
			LRRC32
			PRSS23
			AMOTL1
			BIRC3
			PDGFD
			RDX
			TAGLN
			FXYD6
			PHLDB1
			RPS25
			MCAM
			THY1
			OAF
			ESAM
			ROBO4
			APLP2
			VWF
			TNFRSF1A
			PTMS
			SLC2A3
			A2M
			YBX3
			APOLD1
			EMP1
			MGP
			ARHGDIB
			BHLHE41
			GRASP
			NR4A1
			KRT18
			TNS2
			ITGA5
			RPL41
			CDK4
			PTPRB
			PHLDA1
			NDUFA12
			NTN4
			ELK3
			CKAP4
			SELPLG
			ATP2A2
			SH2B3
			TESC
			PXN
			FLT1
			RGCC
			EBPL
			PCDH17
			EDNRB
			EFNB2
			COL4A1
			COL4A2
			ANKRD10
			MCF2L
			LAMP1
			GAS6
			PNP
			RNASE1
			NDRG2
			EGLN3
			NFKBIA
			CLEC14A
			HIF1A
			ACTN1
			SUSD6
			PGF
			VASH1
			IFI27
			SERPINA1
			CRIP2
			IGHA1
			KLF13
			PLCB2
			CHST14
			DLL4
			RPLP1
			UACA
			CSPG4
			RCN2
			TBC1D2B
			AEN
			MFGE8
			ANPEP
			FES
			LUC7L
			MRPL28
			TMEM204
			MAPK8IP3
			NDUFB10
			SLC9A3R2
			TNFRSF12A
			VASN
			NUDT16L1
			NOMO1
			ACSM2B
			CPNE2
			CDH5
			TPPP3
			NQO1
			COG4
			BCAR1
			CDH13
			SCARF1
			TAX1BP3
			RASD1
			WSB1
			TNFAIP1
			ALDOC
			MYO19
			CAVIN1
			TUBG1
			RAMP2
			HDAC5
			C1QL1
			NSF
			ABI3
			TBX2
			DDX5
			PRKAR1A
			CDC42EP4
			RPL38
			CYGB
			SEC14L1
			SOCS3
			TIMP2
			ENGASE
			ACTG1
			MRPL12
			MCRIP1
			ARHGDIA
			FASN
			METRNL
			MYL12A
			MYL12B
			TUBB6
			ACAA2
			TCF4
			TIMM21
			SHC2
			CNN2
			SBNO2
			CIRBP
			MBD3
			TLE5
			C3
			INSR
			MYO1F
			CDC37
			SLC44A2
			KANK2
			DOCK6
			JUNB
			TRMT1
			IER2
			AC020916.1
			TECR
			SYDE1
			NOTCH3
			TPM4
			KLF2
			BABAM1
			PLVAP
			BST2
			PGLS
			COLGALT1
			RPL18A
			MAST3
			JUND
			PGPEP1
			UQCRFS1
			CEBPA
			GRAMD1A
			HPN
			CAPNS1
			COX7A1
			C19orf33
			ACTN4
			ZFP36
			SERTAD3
			EGLN2
			TGFB1
			PCAT19
			BCAM
			GPR4
			AP2S1
			INAFM1
			FCGRT
			MYADM
			PPP1R12C
			FKBP1A
			JAG1
			THBD
			CD93
			ID1
			MYL9
			GNAS
			PPDPF
			SOX18
			CYYR1
			ADAMTS1
			ETS2
			COL6A1
			COL6A2
			CLDN5
			IGLC3
			GAS2L1
			SMTN
			YWHAH
			TIMP3
			RBFOX2
			MYH9
			CSF2RB
			TMEM184B
			PDGFB
			SHANK3
			CD99
			TMEM47
			DIPK2B
			MAGED2
			CLDN2
			TSC22D3
			PLS3
			RPL39
			CETN2
			BGN
			PNCK
			ARHGAP4
			AGRN
			RPL22
			RAP1GAP
			C1QC
			RPL11
			SERINC2
			RPS8
			TSPAN1
			TRABD2B
			GBP4
			RPL5
			SLC16A1
			KIFAP3
			RPS7
			RBKS
			RPS27A
			CFAP36
			EFEMP1
			NAT8
			HK2
			CAPG
			ZC3H6
			TNFAIP6
			DAPL1
			STAT1
			EEF1B2
			RPL37A
			SNORC
			RPL14
			CDCP1
			RPL24
			FAM162A
			SEMA5B
			TMCC1
			SLC2A2
			MELTF
			RPL35A
			RPL9
			PDGFRA
			CCNI
			SPP1
			FAM13A
			ENPEP
			RPS3A
			UGT3A1
			OSMR
			ELOVL7
			BTF3
			NSA2
			TBCA
			BHMT2
			RPS23
			CXCL14
			SMIM3
			NPM1
			DEK
			HLA-F
			HLA-G
			IER3
			HLA-DQA2
			HLA-DMA
			HLA-DOA
			RPS18
			TAPBP
			ITPR3
			RPS10
			TREM2
			HSP90AB1
			CD2AP
			GSTA2
			DST
			SNHG5
			MARCKS
			RWDD1
			RPS12
			PERP
			ADGRG6
			UTRN
			AHR
			TAX1BP1
			DPY19L1
			COL1A2
			BRI3
			CAV1
			SLC13A1
			HILPDA
			AKR1B1
			HIPK2
			TMEM176B
			AOC1
			PPP1R3B
			ASAH1
			GLIS3
			ANXA1
			TNC
			ITIH5
			CUBN
			PRXL2A
			PGAM1
			FAM204A
			BNIP3
			CDHR5
			TSPAN4
			PHLDA2
			HBB
			BBOX1
			SPI1
			TRMT112
			MALAT1
			GSTP1
			CCND1
			SYTL2
			CTSC
			TMEM123
			CRYAB
			NNMT
			SLC37A4
			RBP5
			BICD1
			TUBA1C
			PDE1B
			ERBB3
			NACA
			BTG1
			C12orf75
			RPL6
			CIT
			COMMD6
			ZFP36L1
			LGMN
			IGHM
			SPINT1
			SERF2
			RPS27L
			CTSH
			HBA2
			HBA1
			IL32
			RSL1D1
			SEZ6L2
			ADGRG1
			RRAD
			PLCG2
			RPL26
			SLC47A1
			ACLY
			DHX40
			SNHG25
			BPTF
			CDH2
			CYB5A
			CNDP2
			BSG
			TMEM259
			GPX4
			IFI30
			RPS19
			NOP53
			RPL13A
			RPL28
			CTSA
			ZFAS1
			CTSZ
			CHCHD10
			PIK3IP1
			HMOX1
			APOL1
			ST13
			MAPK12
			TYMP
			CASK
			RPS4X
			PGRMC1
			MRPL20
			MIB2
			PARK7
			PSMB2
			MACF1
			ATP6V0B
			PRDX1
			UQCRH
			JUN
			PGM1
			GIPC2
			VCAM1
			SLC16A4
			LAMTOR5
			CD53
			CAPZA1
			ATP1A1
			PDZK1
			TXNIP
			MCL1
			UFC1
			MGST3
			LINC00626
			QSOX1
			GLUL
			RGS1
			RGS2
			CDK18
			YWHAQ
			HADHA
			HADHB
			OST4
			MRPL33
			CRIM1
			RTN4
			CCT4
			PAX8
			DBI
			TMEM37
			MZT2B
			LRP2
			ATP5MC3
			GLS
			HSPE1
			NDUFB3
			ARPC2
			SERPINE2
			RPL15
			ARF4
			ADAMTS9-AS1
			ARL6IP5
			COX17
			NDUFB4
			ZNF148
			MGLL
			RNF7
			PLOD2
			WWTR1
			SERP1
			CCDC50
			ATP5ME
			ADGRA3
			H2AFZ
			SNHG8
			NDUFC1
			SDHA
			NPR3
			SLCO4C1
			PAM
			SEMA6A
			UQCRQ
			PPP2CA
			EGR1
			CYSTM1
			ATP6V0E1
			FGFR4
			TMED9
			PHYKPL
			HNRNPH1
			TMEM14C
			NOL7
			C6orf62
			MRPS18B
			DDR1
			AIF1
			LSM2
			PSMB8
			PSMB9
			HLA-DPB1
			SNRPC
			MTCH1
			TOMM6
			YIPF3
			TNFRSF21
			CD109
			COX7A2
			EPHA7
			SLC22A2
			MICALL2
			TTYH3
			NDUFA4
			ITGB8
			HNRNPA2B1
			MRPS24
			H2AFV
			CHCHD2
			GTF2I
			HSPB1
			SRI
			PON2
			SEM1
			PDAP1
			ATP5MF
			PLOD3
			UPK3BL1
			CALD1
			STMP1
			NDUFB2
			EIF4EBP1
			ADAM9
			ASPH
			ELOC
			COX6C
			POLR2K
			ENY2
			PARP10
			PPP1R16A
			DMAC1
			NDUFB6
			DNAJA1
			TOMM5
			SEC61B
			TXN
			HSPA5
			RPL7A
			SURF1
			PHPT1
			DPP7
			PFKP
			ATP5F1C
			DEPP1
			SRGN
			MYOF
			PDLIM1
			SFXN3
			ECHS1
			RNH1
			EPS8L2
			POLR2L
			CD81
			ADM
			EIF4G2
			PSMA1
			HTATIP2
			SLC5A12
			LGR4
			TMEM258
			AHNAK
			ATL3
			VEGFB
			PPP1R14B
			FAU
			NEAT1
			LTBP3
			NDUFV1
			ATG16L2
			SLCO2B1
			RPS3
			ATP5MG
			CD9
			USP5
			TPI1
			ENO2
			C1S
			C1R
			SLC38A1
			KRT8
			PFDN5
			ATP5MC2
			CD63
			OS9
			TMBIM4
			SLC25A3
			ERP29
			BICDL1
			COX6A1
			DYNLL1
			POMP
			TM9SF2
			TMCO3
			RPL36AL
			HSP90AA1
			ATP5MPL
			EMC4
			NOP10
			SRP14
			PDIA3
			DUT
			TCF12
			MAN2C1
			SLC28A1
			METRN
			HCFC1R1
			CARHSP1
			ARL6IP1
			MVP
			ALDOA
			CX3CL1
			HSF4
			SYCE1L
			COX4I1
			CYBA
			SPG7
			MINK1
			EIF4A1
			CD68
			NAA38
			LRRC75A
			KSR1
			SPAG5
			CCL2
			RFFL
			PSMB3
			PSMD3
			EIF1
			CDK5RAP3
			ATP5MC1
			ITGA3
			NME1
			NME2
			HLF
			CLTC
			SLC9A3R1
			H3F3B
			MXRA7
			SYNGR2
			SLC38A10
			P4HB
			ANAPC11
			POLR2E
			UQCR11
			LSM7
			NDUFA11
			PET100
			UBL5
			SMARCA4
			TRIR
			PRDX2
			ADGRE5
			MYO9B
			COX6B1
			RPS16
			BLVRB
			SELENOW
			EMP3
			RPL18
			SNRNP70
			EMC10
			PRNP
			EIF6
			STX16
			PSMA7
			SLC2A4RG
			ATP5PF
			ATP5PO
			CBR1
			COMT
			SNRPD3
			EWSR1
			CARD10
			ATF4
			XRCC6
			NDUFA6
			PLXNB2
			PHKA2
			NDUFB11
			UBA1
			CLCN5
			XIST
			ATP6AP1
			SDF4
			MEGF6
			DHRS3
			AKR7A3
			MYOM3
			PTPRU
			PTP4A2
			ECHDC2
			DDAH1
			SELENOF
			RORC
			S100A16
			SLC39A1
			SHC1
			MYOCOS
			CAPN2
			H3F3A
			TRIB2
			GALNT14
			RTKN
			SMPD4
			CNPPD1
			RETREG2
			CHPF
			RPL29
			CHDH
			HHLA2
			HGD
			ACAD11
			MME
			EHHADH
			RUFY3
			SLC4A4
			NPNT
			PGRMC2
			SLC6A3
			LPCAT1
			AGXT2
			CTNNA1
			COL23A1
			TUBB
			MICA
			NEU1
			TMEM63B
			GSTA1
			TINAG
			LINC02532
			AIG1
			EZR
			FGFR1OP
			PRKAR1B
			SUN1
			OGDH
			AUTS2
			MLXIPL
			CLDN4
			GATAD1
			CDK6
			CYP3A5
			PILRB
			CUX1
			TMEM139
			ESYT2
			EPHX2
			PREX2
			AC021744.1
			C8orf33
			VPS13A
			PSAT1
			FBP1
			ANP32B
			KIF12
			ASS1
			EDF1
			ASB13
			ZNF33A
			OGDHL
			RHOBTB1
			PBLD
			ABCC2
			SCD
			PAX2
			PRDX3
			PRAP1
			PNPLA2
			RPL27A
			CAT
			STX3
			MYRF
			GANAB
			MACROD1
			SLC22A11
			NADSYN1
			SLC6A13
			LPCAT3
			CLSTN3
			PPFIBP1
			TMBIM6
			METTL7A
			STAT6
			MVK
			PEBP1
			SMIM2-AS1
			FARP1
			ATP11A
			AP1G2
			AMN
			GOLGA8A
			GATM
			AC087482.1
			TLE3
			NEO1
			AC090164.5
			DECR2
			RAB11FIP3
			HAGHL
			ABCC6
			ACSM2A
			SH2B1
			DOC2A
			FUS
			CHD9
			IRX3
			CKLF
			CDH1
			CLEC18A
			CLEC18B
			SHMT1
			RPL23
			ERBB2
			VAT1
			KCNJ16
			SLC16A3
			MTCL1
			ALPK2
			SHFL
			PRKCSH
			TNPO2
			GDF15
			UBA52
			ECH1
			FBXO17
			RPS11
			RRAS
			RPS9
			CHMP2A
			SPTLC3
			RRBP1
			HM13
			SDC4
			CSTB
			PFKL
			GGT2
			GUCD1
			LRRC75B
			GAL3ST1
			BAIAP2L2
			ACO2
			MIOX
			ACE2
			PDHA1
			TCEAL8
			FHL1
			SLC6A8
			GDI1
			PLXNA3
			MXRA8
			TNFRSF14
			KCNAB2
			TMEM51
			PADI2
			NBL1
			CAMK2N1
			EIF3I
			SH3D21
			PTPRF
			TM2D1
			AK4
			PTGER3
			GNG5
			CSF1
			CERS2
			HSPA6
			MPZL1
			PRDX6
			INAVA
			PHLDA3
			ATP2B4
			ATF3
			PTPN14
			RNF187
			EGLN1
			NTPCR
			RRM2
			SLC66A3
			KCNK3
			PELI1
			TGFA
			REG1A
			MALL
			MZT2A
			SPATS2L
			BZW1
			ABCB6
			TMEM43
			SLC6A6
			PFKFB4
			DALRD3
			PROS1
			PLXNA1
			RAB6B
			ZBTB38
			TM4SF4
			CLDN1
			CPEB2
			PAICS
			SH3D19
			GUCY1A1
			AC104083.1
			PDGFC
			FAT1
			GOLPH3
			PAIP1
			PIK3R1
			EDIL3
			PPIC
			C5orf15
			TGFBI
			CXXC5
			DPYSL3
			ERGIC1
			DDX41
			RACK1
			DCDC2
			MRS2
			NRM
			TNXB
			SLC39A7
			CUTA
			ETV7
			FAM135A
			CRYBG1
			GTF3C6
			HEBP2
			GTF2H5
			TULP4
			SFT2D1
			SLC29A4
			GPNMB
			SNX10
			PDE1C
			LSM5
			VPS41
			POLD2
			TMEM248
			BCL7B
			TBL2
			MDH2
			YWHAG
			SGCE
			PCOLCE
			POP7
			TRIP6
			IFT22
			TSPAN33
			UBE2H
			MTPN
			KBTBD11
			TNFRSF10B
			ELP3
			KIF13B
			DUSP4
			MSC
			RDH10
			RIPK2
			LY6E
			RPL8
			SMU1
			UBAP1
			FAM214B
			SLC35D2
			PTGS1
			NEK6
			RALGDS
			ABCA2
			KLF6
			SFMBT2
			ARHGAP21
			SVIL
			P4HA1
			PLAU
			STAMBPL1
			RPP30
			DPCD
			HSPA12A
			RIC8A
			ANO9
			STIM1
			MDK
			SSRP1
			TMX2
			POLR2G
			FOLR1
			PPME1
			MRPL51
			EPS8
			ANO6
			PCED1B-AS1
			FKBP11
			CCT2
			GAS2L3
			WASHC3
			TMEM263
			ANKRD13A
			TCTN1
			OAS3
			ACADS
			LINC00462
			L3HYPDH
			IFT43
			TNFAIP2
			NIPA2
			THBS1
			CCNDBP1
			CASC4
			TPM1
			MAP2K1
			CALML4
			TSPAN3
			TMED3
			NR2F2
			NME4
			MRPS34
			SULT1A1
			BOLA2
			CDIPT
			NETO2
			ITFG1
			SALL1
			MMP2
			HERPUD1
			DOK4
			CMTM3
			SF3B3
			MAF
			APRT
			SERPINF2
			TNFSF13
			PMP22
			KIAA0100
			ERAL1
			TP53I13
			BLMH
			RARA
			FKBP10
			CNP
			G6PC3
			KANSL1-AS1
			NPEPPS
			PHB
			MRPL27
			PTRH2
			USP32
			MRC2
			PSMD12
			LGALS3BP
			CANT1
			ARL16
			LAMA1
			MAPRE2
			TPGS2
			DNAJB1
			WIZ
			TBCB
			SIPA1L3
			EHD2
			KDELR1
			IL4I1
			ETFB
			DSTN
			PYGB
			ERGIC3
			MANBAL
			TGM2
			WFDC2
			B4GALT5
			PMEPA1
			TNFRSF6B
			BTG3
			CFAP298
			MRPS6
			HMGN1
			PDXK
			ICOSLG
			DDT
			TPST2
			CDC42EP1
			LGALS2
			PMM1
			MID1
			NHS
			MAGED1
			NONO
			TSPAN6
			BEX3
			TENM1
			SMARCA1
			APLN
			RTL8C
			LAGE3
			AC007325.2
			FUCA1
			PTAFR
			PPT1
			CITED4
			TTC39A
			CRYZ
			GBP2
			VAV3
			C1orf162
			FCGR1A
			CTSS
			MNDA
			SLAMF8
			CD48
			SLAMF7
			CREG1
			NPL
			PPFIA4
			GLB1
			HCLS1
			CD86
			RAP2B
			MFSD1
			OCIAD2
			SGCB
			TLR2
			LHFPL2
			CSF1R
			GM2A
			HAVCR2
			LCP2
			MGAT4B
			LST1
			CFB
			HLA-DQB2
			HLA-DMB
			HMGN3
			PKIB
			SGK1
			KDELR2
			MALSU1
			CPVL
			AOAH
			PSPH
			NCF1
			FGL2
			POLR2J
			LAMB1
			TSPAN12
			GIMAP1
			MSR1
			RBPMS
			LYN
			LY96
			VLDLR
			LIPA
			RGS10
			MIR210HG
			TPP1
			USH1C
			MS4A6A
			MS4A7
			SLC15A3
			GRK2
			CTTN
			CARD16
			CD4
			CD163
			C3AR1
			CLEC2B
			PLXNC1
			CHST11
			ABCC4
			TNFSF13B
			SLC25A29
			WARS
			JMJD8
			TMEM219
			ITGAX
			NOL3
			XAF1
			AC007952.4
			HNF1B
			COA3
			NT5C
			SMIM6
			CFD
			ACP5
			MAN2B1
			FXYD5
			APOC2
			C5AR1
			LILRB4
			SIGLEC1
			BCL2L1
			GSS
			SAMHD1
			MAFB
			PLTP
			PREX1
			LAMA5
			ADA2
			UQCR10
			PARVG
			CYBB
			MAOB
			ZDHHC9
			HIST2H2AA4
			RIT1
			ABI2
			AFF1
			CCDC127
			CCT6A
			ZNHIT1
			PNMA2
			UGCG
			MXI1
			NR1H4
			GPR183
			PLD4
			CA12
			NUPR1
			IRF8
			SERPINF1
			PLP2
			MRTO4
			KIAA1522
			STK40
			MYCBP
			EBNA1BP2
			AKR1A1
			CDKN2C
			BTF3L4
			OLFML3
			CKS1B
			CCT3
			PRCC
			MRPS14
			IARS2
			COA6
			RAB10
			GTF3C2
			RHOQ
			CALM2
			OLA1
			LNPK
			ORMDL1
			DTYMK
			ITPR1
[truncated: 96 more rows]
