# Supplementary material for: STANCE: a unified statistical model to detect cell-type-specific spatially variable genes in spatial transcriptomics
Source: Nat Commun. 2025 Feb 20;16:1793. doi: 10.1038/s41467-025-57117-w (PMC11842841; doi:10.1038/s41467-025-57117-w)
Supplement: Supplementary file 4 — Source Data [file 41467_2025_57117_MOESM4_ESM.zip › Source Data/FigS18.xlsx]

## Sheet: B-cell
	B-cell	Plasma	T-cell	NK	EC	RCC	Epi_non-PT	Epi_PT	Fibro	Myeloid	pDC	Mast	Error_residuals
NDUFA3	5.57534	1e-06	1e-06	1e-06	1e-06	0.0210878	0.0856531	1e-06	1e-06	1e-06	1e-06	1e-06	0.182517
CD37	15.4511	1e-06	0.215333	1e-06	1e-06	0.00407321	0.0211376	1e-06	0.697259	1e-06	1e-06	1e-06	0.0906048
CHD1	1.01564	1e-06	1e-06	1e-06	1e-06	1e-06	1e-06	1e-06	0.0462015	1e-06	1e-06	1e-06	0.0443221
ATP5F1D	3.88428	1e-06	1e-06	1e-06	1e-06	1e-06	0.194782	1e-06	1e-06	1e-06	1e-06	1e-06	0.168257
PTTG1IP	5.23197	1e-06	1e-06	1e-06	0.110409	0.0254799	0.177327	1e-06	0.0296561	0.0317485	1e-06	1e-06	0.174283
FAM160B1	0.722733	1e-06	1e-06	1e-06	0.0124729	1e-06	1e-06	0.0464598	1e-06	1e-06	1e-06	1e-06	0.0322839
GATAD1	2.94675	1e-06	1e-06	1e-06	0.0344358	1e-06	0.0449967	0.207537	1e-06	1e-06	1e-06	1e-06	0.105345
ATP5MD	7.09804	1e-06	1e-06	0.235596	1e-06	0.0442118	0.0653811	0.0302936	1e-06	0.446973	1e-06	1e-06	0.19706
RAI14	1.18383	1e-06	1e-06	1e-06	0.137133	1e-06	0.00156968	1e-06	0.00546608	1e-06	1e-06	1e-06	0.0526979
GAK	1.60695	1e-06	1e-06	1e-06	0.0625103	1e-06	0.140583	1e-06	1e-06	0.00408867	1e-06	1e-06	0.0762028
ECHDC3	0.906524	1e-06	1e-06	1e-06	0.00640232	1e-06	1e-06	0.0367755	1e-06	0.00771698	1e-06	0.0784381	0.0372345
HGS	2.71395	1e-06	1e-06	1e-06	0.0878151	1e-06	1e-06	1e-06	0.292464	1e-06	1e-06	0.0737673	0.0778486
EIF3L	2.99841	1e-06	0.0597823	1e-06	0.108952	0.014771	0.0780607	0.110953	0.123599	1e-06	1e-06	1e-06	0.107466
MNDA	0.819176	1e-06	1e-06	1e-06	0.00928731	0.00063421	1e-06	0.0408552	1e-06	0.0736216	1e-06	1e-06	0.0484018
NFE2L2	2.32361	1e-06	1e-06	1e-06	1e-06	0.0022223	0.0389344	1e-06	0.177842	1e-06	0.169422	1e-06	0.109848
RAP2B	1.09177	1e-06	1e-06	1e-06	1e-06	0.00778295	0.00576167	1e-06	1e-06	0.0852854	1e-06	0.0507826	0.0968923
NDUFA1	5.68252	0.965287	1e-06	1e-06	1e-06	0.0256007	0.185222	1e-06	1e-06	1e-06	1e-06	1e-06	0.178369
PPT1	3.52877	0.371116	1e-06	1e-06	1e-06	0.0114765	1e-06	1e-06	1e-06	0.163455	1e-06	0.156714	0.159481
PIAS2	0.28231	0.0213565	1e-06	1e-06	0.00595861	0.00152654	1e-06	0.00756005	1e-06	1e-06	1e-06	1e-06	0.0382047
GCC2	1.42682	0.292416	1e-06	1e-06	0.00201765	0.00724449	0.00872863	1e-06	1e-06	1e-06	1e-06	1e-06	0.0673809

## Sheet: EC
	B-cell	Plasma	T-cell	NK	EC	RCC	Epi_non-PT	Epi_PT	Fibro	Myeloid	pDC	Mast	Error_residuals
TINAGL1	1e-06	1e-06	1e-06	1e-06	2.36407	0.0152855	1e-06	1e-06	0.0853973	1e-06	1e-06	0.0813532	0.0774211
UACA	1e-06	1e-06	1e-06	1e-06	0.893306	0.00424101	1e-06	1e-06	1e-06	0.00169444	1e-06	1e-06	0.105279
GRASP	1e-06	0.0129228	1e-06	1e-06	0.737542	0.00372066	0.00792481	1e-06	1e-06	1e-06	1e-06	0.0526252	0.0379197
ARHGEF17	0.0272901	0.0448069	1e-06	1e-06	0.724709	0.00230584	0.00870904	0.00534855	1e-06	1e-06	1e-06	1e-06	0.0527242
PRKAG1	1e-06	1e-06	1e-06	1e-06	0.20565	1e-06	1e-06	1e-06	0.000267406	1e-06	1e-06	1e-06	0.0417397
LIMS2	1e-06	1e-06	1e-06	0.0139644	0.522898	1e-06	1e-06	0.0393639	1e-06	1e-06	1e-06	0.0180328	0.037887
ENPP2	1e-06	0.110983	1e-06	1e-06	7.88266	1e-06	0.0299968	1e-06	1.15096	0.0721368	1e-06	0.307293	0.0984653
PTPRB	1e-06	1e-06	1e-06	1e-06	1.28473	1e-06	0.0164038	1e-06	0.0646591	1e-06	1e-06	0.156861	0.0592278
RASD1	1e-06	0.00276124	1e-06	1e-06	2.39091	0.0111921	0.000458606	0.0205746	0.204394	0.0176996	1e-06	0.275734	0.0417032
CPE	1e-06	0.234861	1e-06	1e-06	2.78566	0.0064501	0.00210906	1e-06	0.020346	1e-06	1e-06	0.350788	0.080421
NDST1	1e-06	1e-06	1e-06	1e-06	0.678766	1e-06	0.0064665	1e-06	1e-06	1e-06	1e-06	0.144829	0.0303109
KCMF1	1e-06	1e-06	1e-06	1e-06	0.249699	0.000636115	0.0134251	1e-06	0.00388199	1e-06	1e-06	1e-06	0.0538
PLXDC1	1e-06	0.112682	1e-06	1e-06	1.05973	0.0103538	1e-06	1e-06	0.000280251	1e-06	1e-06	0.13408	0.0492686
SYDE1	1e-06	0.023688	1e-06	1e-06	0.302689	0.00100898	0.0101289	0.0197478	1e-06	1e-06	1e-06	1e-06	0.0382291
TBX2	1e-06	1e-06	0.088125	1e-06	2.66439	0.00207512	0.0213939	0.00424094	0.405389	1e-06	1e-06	0.222466	0.0743025
SMTN	1e-06	1e-06	1e-06	1e-06	0.365409	0.00125038	0.0392031	0.0196179	1e-06	1e-06	1e-06	1e-06	0.0525112
F2R	1e-06	1e-06	1e-06	1e-06	0.904732	1e-06	0.00701795	0.0140413	0.204314	1e-06	1e-06	1e-06	0.0586875
SEC14L1	1e-06	1e-06	1e-06	1e-06	0.494616	1e-06	0.00861259	0.022954	1e-06	1e-06	1e-06	0.042348	0.0864041
ABI3	1e-06	1e-06	1e-06	1e-06	0.41123	0.00885508	0.0172213	1e-06	1e-06	0.0432822	1e-06	1e-06	0.0658974
BTNL9	1e-06	1e-06	1e-06	1e-06	0.395579	0.000460194	1e-06	1e-06	0.0869407	1e-06	1e-06	0.0187137	0.0367603

## Sheet: Epi_non-PT
	B-cell	Plasma	T-cell	NK	EC	RCC	Epi_non-PT	Epi_PT	Fibro	Myeloid	pDC	Mast	Error_residuals
GAS8	1e-06	1e-06	1e-06	1e-06	1e-06	1e-06	0.0471032	1e-06	1e-06	1e-06	1e-06	1e-06	0.0382545
HS6ST1	1e-06	1e-06	1e-06	1e-06	1e-06	0.000215569	0.0532926	1e-06	1e-06	0.00731983	1e-06	1e-06	0.0516513
SREK1IP1	1e-06	1e-06	1e-06	1e-06	0.0139547	4.91695514032713e-06	0.0748568	1e-06	1e-06	1e-06	1e-06	1e-06	0.0722782
UCKL1	1e-06	1e-06	1e-06	1e-06	0.0125278	1e-06	0.0415733	1e-06	1e-06	1e-06	1e-06	1e-06	0.0539444
IDH2	1e-06	1e-06	1e-06	1e-06	0.00351789	0.0170249	0.111536	0.0351521	1e-06	1e-06	1e-06	1e-06	0.130619
GABPB1-AS1	1e-06	1e-06	1e-06	1e-06	1e-06	1e-06	0.0462432	1e-06	0.0384352	0.00566003	1e-06	1e-06	0.036087
FXYD2	0.200615	0.923426	0.311285	3.19458	0.798927	0.573136	7.75253	0.954538	3.62512	0.0795897	3.09254	0.319851	0.0266595
PHKA2	1e-06	1e-06	0.00547996	1e-06	1e-06	0.0166107	0.224741	0.0992914	0.145395	0.0789776	1e-06	1e-06	0.0996217
SLCO4C1	1e-06	0.0418012	1e-06	1e-06	0.0111765	0.0027995	0.0688588	1e-06	1e-06	1e-06	0.0289149	1e-06	0.0520799
TCTA	1e-06	1e-06	0.00241675	1e-06	1e-06	0.000359694	0.0307362	0.00856961	1e-06	1e-06	1e-06	1e-06	0.0497152
PHYKPL	1e-06	1e-06	0.157478	1e-06	0.148892	0.00331676	0.198635	0.00710438	0.029568	1e-06	1e-06	1e-06	0.0917243
INTS1	1e-06	0.0412843	1e-06	1e-06	1e-06	1e-06	0.0617666	1e-06	1e-06	0.0110517	1e-06	1e-06	0.0842364
DDX39B	1e-06	1e-06	1e-06	1e-06	0.011125	1e-06	0.205046	0.252144	1e-06	0.0500286	1e-06	1e-06	0.148453
DNASE2	1e-06	1e-06	1e-06	1e-06	1e-06	0.0135638	0.0819768	1e-06	1e-06	0.0489006	1e-06	1e-06	0.122225
TTC19	1e-06	1e-06	1e-06	1e-06	1e-06	0.00193393	0.0304599	1e-06	1e-06	1e-06	0.0175349	1e-06	0.0536069
NDUFV1	1e-06	1e-06	0.202881	1e-06	0.0145466	1e-06	0.153794	1e-06	1e-06	0.037599	1e-06	1e-06	0.114178
UBA1	1e-06	1e-06	1e-06	1e-06	0.121247	0.011426	0.151948	0.0945545	1e-06	0.00423768	1e-06	1e-06	0.142373
KIF1C	1e-06	1e-06	1e-06	1e-06	0.033388	1e-06	0.033617	1e-06	0.005552	1e-06	1e-06	1e-06	0.0442323
WDR90	9.99999998084604e-07	9.99999989770503e-07	9.99999998355165e-07	9.99999998760915e-07	9.99999995584366e-07	0.000222235	0.0341496	9.99999955920371e-07	9.99999992519912e-07	0.00734057	9.99999998737258e-07	0.0328002	0.0450167
PRAP1	1e-06	1e-06	1e-06	1e-06	0.00944413	0.0122427	0.0932402	0.142039	1e-06	1e-06	1e-06	0.0204284	0.0584038

## Sheet: Epi_PT
	B-cell	Plasma	T-cell	NK	EC	RCC	Epi_non-PT	Epi_PT	Fibro	Myeloid	pDC	Mast	Error_residuals
MLXIPL	1e-06	1e-06	1e-06	1e-06	1e-06	1e-06	1e-06	0.536004	0.049122	1e-06	1e-06	1e-06	0.0347175
GLYATL1	1e-06	1e-06	1e-06	1e-06	1e-06	0.0250675	0.0188116	0.748951	1e-06	0.0150246	0.0241367	1e-06	0.0694542
LPCAT1	1e-06	1e-06	1e-06	1e-06	0.00161018	0.0186952	1e-06	0.932822	1e-06	0.0765355	1e-06	0.0193704	0.11615
SLC47A1	1e-06	0.0170952	1e-06	1e-06	0.0974766	0.0418164	1e-06	0.984767	1e-06	0.037329	1e-06	0.00278497	0.0909288
MT-CO3	4.95802	1e-06	1.69482	33.0317	4.53028	0.173569	0.474625	200.501	20.2625	0.319476	1e-06	0.270824	0.0807627
STX3	1e-06	1e-06	1e-06	1e-06	1e-06	1e-06	1e-06	0.256462	1e-06	1e-06	1e-06	0.00774208	0.0795713
SLC6A13	1e-06	1e-06	1e-06	1e-06	0.0445122	0.00216588	1e-06	0.226481	1e-06	1e-06	1e-06	1e-06	0.0316271
AC009133.1	1e-06	1e-06	1e-06	1e-06	1e-06	0.000607889	0.0115509	0.186255	1e-06	1e-06	1e-06	1e-06	0.0537452
DOC2A	1e-06	1e-06	1e-06	1e-06	0.0834735	0.0147497	0.0758607	2.1577	0.12425	1e-06	0.514542	1e-06	0.0862681
RSL24D1	1e-06	1e-06	1e-06	1e-06	1e-06	0.0045521	0.00355674	0.230234	1e-06	0.0112648	1e-06	1e-06	0.0818052
AKR7A3	1e-06	1e-06	1e-06	1e-06	1e-06	1e-06	1e-06	0.187356	0.0343695	0.00964425	1e-06	1e-06	0.0414044
CDHR5	0.190765	1e-06	1e-06	1e-06	1e-06	0.0598122	0.00033938	0.764668	1e-06	0.00375118	1e-06	1e-06	0.0942471
TPD52L2	1e-06	1e-06	1e-06	1e-06	1e-06	1e-06	0.0268265	0.252054	1e-06	1e-06	1e-06	1e-06	0.0926948
CLEC18B	1e-06	1e-06	1e-06	1e-06	0.00429806	0.011317	0.0187052	0.19794	0.0125929	0.00296849	1e-06	1e-06	0.0446045
NAT8	1e-06	0.0137578	0.708555	1e-06	0.0762359	0.165324	1e-06	2.68499	1e-06	0.0721029	1e-06	0.0975499	0.152352
GUCD1	1e-06	1e-06	1e-06	1e-06	0.051766	1e-06	0.0170416	0.368101	1e-06	0.00248489	1e-06	1e-06	0.11042
AUTS2	1e-06	1e-06	1e-06	1e-06	1e-06	0.000256926	1e-06	0.112905	0.00570623	1e-06	1e-06	1e-06	0.0497776
AMN	1e-06	1e-06	1e-06	1e-06	0.0337797	0.00406828	0.0374424	0.284561	1e-06	1e-06	1e-06	1e-06	0.0657126
PCYT2	1e-06	1e-06	1e-06	1e-06	1e-06	0.00103899	1e-06	0.0826633	1e-06	0.00193429	1e-06	1e-06	0.0425491
NADSYN1	1e-06	0.01406	1e-06	1e-06	1e-06	1e-06	0.0541617	0.284014	1e-06	1e-06	1e-06	0.0201782	0.0768922

## Sheet: Fibro
	B-cell	Plasma	T-cell	NK	EC	RCC	Epi_non-PT	Epi_PT	Fibro	Myeloid	pDC	Mast	Error_residuals
REG1A	1e-06	1e-06	1e-06	1e-06	0.149214	0.0095346	0.0082755	1e-06	5.5137	0.0123816	1e-06	1e-06	0.0559862
PTGS1	1e-06	1e-06	1e-06	1e-06	1e-06	0.00170559	0.0458682	1e-06	4.2338	0.106136	1e-06	1e-06	0.048156
TBL2	1e-06	1e-06	1e-06	1e-06	1e-06	1e-06	1e-06	0.00470953	0.783184	1e-06	1e-06	0.00291855	0.035508
CALML4	1e-06	0.0442012	0.0128542	1e-06	1e-06	1e-06	0.0233142	1e-06	3.93675	0.0582648	1e-06	1e-06	0.081419
LAMA1	1e-06	1e-06	1e-06	1e-06	1e-06	1e-06	1e-06	0.000584734	0.613552	0.00366169	1e-06	1e-06	0.0307314
CERS4	1e-06	1e-06	1e-06	1e-06	1e-06	1e-06	1e-06	0.0126803	0.985786	1e-06	1e-06	1e-06	0.0458853
FGFR4	1e-06	1e-06	1e-06	1e-06	0.0597501	1e-06	0.076566	0.0458236	6.76649	0.21155	1e-06	1e-06	0.0525888
IL4I1	1e-06	1e-06	1e-06	1e-06	1e-06	1e-06	0.0185558	1e-06	0.939454	0.00485719	1e-06	1e-06	0.0401009
MTRR	1e-06	1e-06	1e-06	1e-06	1e-06	0.00139673	0.0165593	1e-06	0.778694	1e-06	1e-06	1e-06	0.0410104
TULP4	1e-06	1e-06	1e-06	1e-06	1e-06	1e-06	1e-06	0.000450673	0.588078	1e-06	1e-06	1e-06	0.0442981
ETV7	1e-06	1e-06	1e-06	1e-06	1e-06	1e-06	0.00853309	1e-06	0.627045	1e-06	1e-06	1e-06	0.043479
POLE4	1e-06	1e-06	1e-06	1e-06	1e-06	0.00259498	0.0162525	0.0186417	1.05209	1e-06	1e-06	1e-06	0.0525746
SALL1	1e-06	0.153959	1e-06	1e-06	1e-06	1e-06	0.00415392	0.00308616	2.86487	0.0447059	1e-06	1e-06	0.0518527
PTGER3	1e-06	1e-06	1e-06	1e-06	1e-06	1e-06	0.0453699	0.0523822	1.91093	1e-06	1e-06	1e-06	0.0832743
HEXD	1e-06	1e-06	1e-06	1e-06	0.0320198	1e-06	1e-06	0.00339958	0.976292	0.00564463	1e-06	1e-06	0.0538235
TSEN34	1e-06	1e-06	1e-06	1e-06	1e-06	1e-06	0.0197591	0.00296441	0.731497	1e-06	1e-06	1e-06	0.0488093
SERPINF2	1e-06	1e-06	1e-06	1e-06	0.100355	0.00484592	0.0242925	0.00313271	2.33708	0.053043	1e-06	1e-06	0.0503905
TP53I13	1e-06	1e-06	1e-06	1e-06	0.0472651	1e-06	0.0227391	0.0823532	2.41593	0.00440733	1e-06	1e-06	0.0875284
FOLR1	0.0809212	1e-06	1e-06	1e-06	0.0388375	0.0112984	0.0107106	0.00925722	3.56484	0.17059	1e-06	1e-06	0.0452279
TENM1	0.0510665	0.0737354	1e-06	1e-06	0.129564	0.00846901	0.0274497	0.0304084	6.39685	0.234848	1e-06	0.0724636	0.0478353

## Sheet: Mast
	B-cell	Plasma	T-cell	NK	EC	RCC	Epi_non-PT	Epi_PT	Fibro	Myeloid	pDC	Mast	Error_residuals
GTPBP4	1e-06	1e-06	1e-06	1e-06	1e-06	1e-06	1e-06	0.00168315	1e-06	1e-06	1e-06	0.619576	0.0359961
COA5	1e-06	1e-06	1e-06	1e-06	1e-06	1e-06	1e-06	1e-06	1e-06	0.00819942	1e-06	0.723306	0.0589773
DCTN5	1e-06	1e-06	1e-06	1e-06	0.00893664	1e-06	1e-06	1e-06	1e-06	0.0014707	1e-06	0.565741	0.052375
PSMC4	1e-06	1e-06	1e-06	1e-06	0.0171237	1e-06	0.0432769	1e-06	1e-06	0.00466179	1e-06	1.08586	0.0831273
LRATD2	1e-06	0.00208802	1e-06	1e-06	0.0196674	1e-06	0.000767654	0.002451	1e-06	0.0135802	1e-06	0.60118	0.0456077
GAR1	1e-06	1e-06	1e-06	1e-06	1e-06	1e-06	0.00467494	1e-06	1e-06	1e-06	1e-06	0.289425	0.0376092
SP3	1e-06	0.0421261	1e-06	1e-06	0.0190989	0.00320317	0.001603	1e-06	1e-06	0.00645636	1e-06	0.923011	0.0644103
NAB2	1e-06	1e-06	1e-06	1e-06	1e-06	1e-06	0.00939979	1e-06	0.0523195	1e-06	1e-06	0.607198	0.0296655
NDUFS3	1e-06	1e-06	1e-06	1e-06	0.0846399	1e-06	0.0124766	1e-06	1e-06	1e-06	1e-06	1.17798	0.0806995
ATXN10	1e-06	1e-06	1e-06	1e-06	0.02212	1e-06	0.0339506	1e-06	1e-06	0.0108791	1e-06	0.965915	0.0869807
YIPF5	1e-06	1e-06	1e-06	1e-06	1e-06	1e-06	1e-06	1e-06	1e-06	1e-06	1e-06	0.375093	0.0623822
FAM104A	1e-06	1e-06	1e-06	1e-06	0.000260282	1e-06	0.00673876	1e-06	1e-06	1e-06	1e-06	0.259455	0.0410303
KCTD9	1e-06	0.0171816	1e-06	1e-06	1e-06	1e-06	1e-06	1e-06	1e-06	1e-06	1e-06	0.379389	0.0532462
NUDT16	1e-06	1e-06	1e-06	1e-06	0.0123822	0.00186889	1.00000003480483e-06	1e-06	1e-06	0.0091165	1e-06	0.417056	0.0542098
DYNLT3	1e-06	0.0156727	1e-06	1e-06	0.0110775	0.00104445	1e-06	0.00942556	1e-06	0.022734	0.349228	2.51474	0.0597242
OCRL	1e-06	1e-06	1e-06	1e-06	1e-06	1e-06	1e-06	0.00671234	1e-06	0.0123621	1e-06	0.351211	0.0501717
HBB	1e-06	1e-06	1e-06	1e-06	0.437665	0.216352	1e-06	1e-06	4.76012	0.873547	1e-06	31.5307	0.146171
TWSG1	1e-06	1e-06	1e-06	1e-06	1e-06	1e-06	0.00234909	1e-06	1e-06	1e-06	1e-06	0.168936	0.0324706
PRPF38A	0.047724	1e-06	1e-06	0.0124548	1e-06	0.00168654	1e-06	1e-06	1e-06	0.00395761	1e-06	0.549418	0.0475307
RNF5	1e-06	1e-06	1e-06	1e-06	1e-06	1e-06	1e-06	0.0104779	0.0173701	0.0385539	1e-06	0.801407	0.112056

## Sheet: Myeloid
	B-cell	Plasma	T-cell	NK	EC	RCC	Epi_non-PT	Epi_PT	Fibro	Myeloid	pDC	Mast	Error_residuals
IGHM	1e-06	0.45315	6.58542	1.78355	0.689693	0.322636	1e-06	1e-06	4.23519	28.7711	1e-06	1e-06	0.157917
IGHA1	1e-06	2.9169	1e-06	1e-06	2.01967	0.0847691	1e-06	1e-06	10.6511	35.2371	3.59757	2.55143	0.279999
FGL2	1e-06	1e-06	1e-06	1e-06	1e-06	0.0744883	0.0338038	0.521616	1e-06	0.971853	1e-06	0.0108373	0.155855
IGKC	1e-06	2.6747	1.32991	1e-06	3.33898	0.394503	0.239636	1.36336	18.3731	58.1144	17.6724	9.02176	0.417599
MAFB	1e-06	0.0606539	1e-06	1e-06	1e-06	0.000525314	0.0460084	0.0174228	0.0855216	0.241885	1e-06	1e-06	0.0934453
HLA-DQB2	1e-06	1e-06	1e-06	1e-06	0.0563642	1e-06	0.00713301	0.0306783	0.00635263	0.108986	1e-06	1e-06	0.0549954
CD163	1e-06	1e-06	1e-06	0.253543	1e-06	0.0172096	0.021517	1e-06	1e-06	0.300391	1e-06	0.121045	0.0711754
CTSH	1e-06	1e-06	1e-06	1e-06	1e-06	0.0540081	0.0923996	0.101567	1e-06	0.266183	1e-06	0.0201763	0.162169
HAVCR2	1e-06	1e-06	1e-06	1e-06	1e-06	0.0042533	1e-06	1e-06	0.142279	0.125201	1e-06	1.00000000102581e-06	0.0690616
IGLC2	1e-06	7.03967	6.43051	1e-06	1.19774	0.129161	0.126954	1e-06	1e-06	19.0609	17.0774	2.37513	0.20745
CPVL	1.40313	1e-06	1e-06	1e-06	0.0807161	0.0230345	0.0993857	1e-06	1e-06	0.919436	1e-06	1e-06	0.155919
C3AR1	1e-06	1e-06	1e-06	0.0990113	1e-06	0.00827	1e-06	1e-06	1e-06	0.0839633	1e-06	1e-06	0.0619628
PLXNC1	1e-06	1e-06	1e-06	1e-06	1e-06	1e-06	0.00560773	0.00260302	0.0528266	0.0544032	1e-06	1e-06	0.0555296
HLA-DOA	1e-06	1e-06	1e-06	0.285593	0.169239	0.0461293	0.0446526	1e-06	1e-06	0.44385	1e-06	0.257149	0.15026
CEBPA	1e-06	1e-06	1e-06	1e-06	0.214287	0.00943018	0.0189564	1e-06	1e-06	0.187312	1e-06	0.0777644	0.095001
CD53	0.35774	1e-06	0.522362	1e-06	0.238947	0.0012923	0.22155	0.0634295	1e-06	0.673825	1e-06	1e-06	0.133962
TRMT112	1e-06	1e-06	1e-06	1e-06	1e-06	0.0377889	0.117081	0.0635723	0.345727	0.303666	1e-06	1e-06	0.16596
LY96	1e-06	1e-06	1e-06	1e-06	0.0454537	0.000167199	0.0114489	1e-06	1e-06	0.0558833	1e-06	0.0415266	0.0462728
MS4A7	1e-06	0.952643	1e-06	0.26265	0.00894269	0.0248144	0.0654135	1e-06	1e-06	0.590676	1e-06	0.0786328	0.138406
ADA2	1e-06	1e-06	2.5424	1e-06	0.200611	0.0237222	0.107908	1e-06	0.279625	1.19747	1e-06	1e-06	0.155418

## Sheet: NK
	B-cell	Plasma	T-cell	NK	EC	RCC	Epi_non-PT	Epi_PT	Fibro	Myeloid	pDC	Mast	Error_residuals
FGR	1e-06	1e-06	1e-06	6.1073	0.0185215	0.000514021	1e-06	0.00841366	0.0553179	0.00756284	1e-06	0.0018672	0.0356813
TRAFD1	1e-06	1e-06	1e-06	8.07756	1e-06	1e-06	0.0453094	1e-06	0.0832861	1e-06	1e-06	0.0117151	0.0719911
ZBTB48	1e-06	1e-06	1e-06	1.15426	1e-06	0.00225743	1e-06	1e-06	1e-06	1e-06	1e-06	1e-06	0.0373949
MROH1	0.0154645	1e-06	1e-06	3.26463	1e-06	1e-06	0.00389608	1e-06	0.0560284	1e-06	0.0165527	1e-06	0.0403897
RSL1D1	1e-06	1e-06	1e-06	10.8121	1e-06	0.0623139	1e-06	1e-06	0.268588	1e-06	1e-06	1e-06	0.145027
NT5C2	1e-06	1e-06	1e-06	2.96318	1e-06	0.00196695	1e-06	0.00798036	1e-06	1e-06	1e-06	0.0736756	0.0574559
SF3A2	1e-06	1e-06	0.0498997	3.79355	0.0555992	0.000360286	0.01559	1e-06	1e-06	1e-06	1e-06	0.0027518	0.0575613
IFFO1	1e-06	1e-06	1e-06	3.04432	0.0110715	0.000124615	1e-06	1e-06	0.107065	0.00836366	1e-06	1e-06	0.0537821
RBM10	1e-06	1e-06	0.194952	4.70523	1e-06	0.000165195	0.0306865	1e-06	1e-06	0.00878634	1e-06	1e-06	0.0690513
ZNF276	1e-06	1e-06	1e-06	1.70959	0.00638144	1e-06	0.0477483	1e-06	1e-06	1e-06	1e-06	0.0164738	0.0478456
TMEM203	1e-06	1e-06	1e-06	2.10901	1e-06	1e-06	1e-06	1e-06	0.106648	0.00109102	1e-06	1e-06	0.0417595
SIGLEC1	1e-06	1e-06	1e-06	2.25585	1e-06	0.0143348	1e-06	1e-06	1e-06	0.102794	1e-06	1e-06	0.0673931
ZNF76	0.0540356	1e-06	1e-06	3.4904	0.04315	1e-06	0.0241688	0.037923	0.0846768	0.00163752	1e-06	1e-06	0.0429933
CCDC69	1e-06	1e-06	0.0469872	2.13213	1e-06	1e-06	0.00377463	0.00488727	0.0151462	0.00235474	1e-06	0.0699956	0.0339979
OTUD1	1e-06	0.0299546	1e-06	0.867106	1e-06	0.00206202	1e-06	1e-06	1e-06	1e-06	1e-06	1e-06	0.0414942
CYBB	1e-06	1e-06	1e-06	3.55365	1e-06	0.00761789	1e-06	0.0804529	1e-06	0.163516	1e-06	1e-06	0.106439
RASSF5	1e-06	0.0980176	1e-06	3.37625	1e-06	1e-06	0.017495	1e-06	0.15473	0.0206995	1e-06	1e-06	0.0511714
COMMD5	1e-06	1e-06	1e-06	1.08322	0.0594476	1e-06	1.4641988732869e-05	1e-06	1e-06	0.00648494	1e-06	0.00625757	0.0413201
FARSA	1e-06	1e-06	1e-06	5.27531	0.04664	1e-06	0.0183576	1e-06	0.142592	1e-06	1e-06	0.31303	0.0486064
SLC4A7	1e-06	1e-06	1e-06	1.54937	1e-06	1e-06	0.0177688	1e-06	0.0891635	0.00138199	1e-06	1e-06	0.0610941

## Sheet: pDC
	B-cell	Plasma	T-cell	NK	EC	RCC	Epi_non-PT	Epi_PT	Fibro	Myeloid	pDC	Mast	Error_residuals
DCUN1D4	1e-06	1e-06	1e-06	1e-06	1e-06	0.00107358	1e-06	0.00382354	0.00157186	0.00336615	1.38554	1e-06	0.0505438
PLD4	1e-06	0.123058	1e-06	0.0117394	0.0139745	0.000340009	0.00022927	0.0148423	1e-06	0.0137245	3.80379	0.0217995	0.0554676
RGS2	0.193116	1e-06	1e-06	1e-06	1e-06	0.0050568	0.0722171	0.0669939	1e-06	0.186328	10.5959	0.175036	0.0784976
RIT1	1e-06	1e-06	1e-06	1e-06	0.070695	1e-06	0.0237565	0.146758	0.0901438	1e-06	4.93317	0.0476156	0.06831
GPR183	0.143015	1e-06	1e-06	1e-06	0.0331271	0.00953657	0.00214096	1e-06	0.210119	0.00256931	4.73616	1e-06	0.0389395
CCDC127	0.0983526	9.99999995174917e-07	9.99999998458342e-07	9.99999998391138e-07	9.99999981924574e-07	9.99999514158362e-07	9.99999937052965e-07	9.99999990955782e-07	0.0501286	0.00126964	1.88006	1.00000000031643e-06	0.0386767
SDCCAG8	1e-06	1e-06	1e-06	1e-06	0.0344426	0.00151675	1e-06	1e-06	1e-06	0.00215122	0.755466	1e-06	0.0453945
IRF8	1e-06	0.0276018	1.48909	0.303345	1e-06	0.0100448	1e-06	0.0165749	1e-06	1e-06	15.4879	1e-06	0.0721682
MXI1	1e-06	1e-06	1e-06	1e-06	0.0810896	0.0182092	1e-06	1e-06	0.127512	0.0199401	2.67743	1e-06	0.10006
MOGS	1e-06	1e-06	1e-06	1e-06	0.103176	1e-06	1e-06	0.0259709	1e-06	0.00525175	1.45768	1e-06	0.0549956
EIF5A	1e-06	1e-06	1e-06	1e-06	1e-06	0.0163501	0.0233831	0.0377614	1e-06	0.00589351	1.73729	1e-06	0.161792
PWWP2A	1e-06	1e-06	1e-06	1e-06	1e-06	0.00230452	1e-06	1e-06	1e-06	1e-06	0.244652	1e-06	0.0351616
TIMM23	1e-06	1.00000000008978e-06	1e-06	1e-06	1e-06	0.00147873	0.0100722	0.0231225	1.00000000209918e-06	1e-06	1.22975	0.1015	0.0568538
PDIA5	1e-06	1e-06	1e-06	1e-06	0.0123767	0.00321381	0.0316971	1e-06	0.021178	0.0088791	2.55614	0.253925	0.0798184
KDM3B	1e-06	1e-06	1e-06	1e-06	1e-06	0.00310071	0.0258306	1e-06	1e-06	0.00703147	0.584144	1e-06	0.0648855
LIFR	1e-06	1e-06	1e-06	1e-06	1e-06	1e-06	0.011127	1e-06	1e-06	1e-06	0.420007	0.0264654	0.0388942
DCTN2	1e-06	0.0809657	1e-06	0.0965079	0.201214	1e-06	0.0551188	1e-06	1e-06	0.0112962	2.98319	1e-06	0.10372
SLC17A5	1e-06	1e-06	1e-06	1e-06	1e-06	1e-06	0.0030677	0.0135389	1e-06	0.0120437	0.418544	1e-06	0.0508607
PRKX	1e-06	1e-06	1e-06	1e-06	0.0649851	1e-06	0.00709391	1e-06	1e-06	0.00233541	0.56931	1e-06	0.0419387
MAPKAPK2	1e-06	1e-06	1e-06	1e-06	0.0239995	0.00423682	0.0497128	1e-06	1e-06	0.025165	1.03675	1e-06	0.111382

## Sheet: Plasma
	B-cell	Plasma	T-cell	NK	EC	RCC	Epi_non-PT	Epi_PT	Fibro	Myeloid	pDC	Mast	Error_residuals
XBP1	1e-06	0.924992	1e-06	1e-06	1e-06	1e-06	0.00403123	0.00648787	0.0256016	0.00897742	1e-06	0.00339217	0.0587211
STAU2	1e-06	0.502796	1e-06	1e-06	1e-06	1e-06	0.00427301	0.0154778	1e-06	1e-06	1e-06	0.00423056	0.0351035
SSR4	1.14628	56.9969	0.26923	0.769249	0.138763	0.0140401	0.2865	0.12589	1.5458	0.158407	1.1229	1.49595	0.105
OXR1	0.000428005	0.91993	0.0148022	1e-06	1e-06	1e-06	0.0300083	1e-06	1e-06	1e-06	1e-06	0.048427	0.0504033
UBA2	1e-06	1.40854	1e-06	1e-06	1e-06	1e-06	1e-06	1e-06	1e-06	0.00903992	0.194005	1e-06	0.072858
SDS	1e-06	0.292072	1e-06	1e-06	0.0202692	1e-06	0.00180685	1e-06	1e-06	0.00708758	1e-06	1e-06	0.0584383
PRRG4	0.168851	1.89876	0.00909193	1e-06	0.0331009	0.000206538	0.00274836	0.00627599	1e-06	1e-06	0.107235	0.220637	0.0434934
SERTAD2	1e-06	0.997864	1e-06	1e-06	0.0414288	9.86639559002722e-05	0.0142444	0.0215204	0.111446	1e-06	1e-06	0.0672722	0.0576606
UHRF2	1e-06	0.51306	1e-06	1e-06	0.0726215	1e-06	1e-06	0.0243577	0.0175515	0.0133972	1e-06	1e-06	0.0383713
ULK1	1e-06	0.286265	1e-06	1e-06	1e-06	0.00431136	1e-06	1e-06	1e-06	0.0323199	1e-06	1e-06	0.0573382
PNKD	1e-06	0.954201	1e-06	1e-06	0.186821	1e-06	0.0119755	0.0195698	1e-06	0.0139939	1e-06	1e-06	0.091008
GMPPA	0.0173714	0.400791	1e-06	1e-06	0.00889042	1e-06	1e-06	0.0548408	1e-06	0.00724298	1e-06	1e-06	0.0504415
MRM2	1e-06	0.240724	1e-06	1e-06	0.0437226	1e-06	1e-06	1e-06	1e-06	1e-06	1e-06	0.00740392	0.0389951
STARD3NL	1e-06	1.61534	1e-06	1e-06	1e-06	1e-06	0.0246156	0.00576467	0.499677	0.0112423	1e-06	1e-06	0.0767951
APEX1	1e-06	0.498208	1e-06	1e-06	1e-06	1e-06	1e-06	1e-06	1e-06	0.0323669	1e-06	0.0481885	0.1146
SMURF1	1e-06	0.190989	1e-06	1e-06	0.0182307	1e-06	1e-06	1e-06	1e-06	0.0161826	1e-06	1e-06	0.0407511
SH3GL1	1e-06	0.659302	1e-06	1e-06	0.122916	1e-06	0.00619122	0.0438596	1e-06	1e-06	1e-06	1e-06	0.101178
MAP3K13	1e-06	0.185628	1e-06	1e-06	1e-06	0.00355302	0.0156197	1e-06	1e-06	0.000593864	1e-06	1e-06	0.0588152
THOC7	1e-06	0.492312	1e-06	1e-06	1e-06	1e-06	0.0262675	1e-06	1e-06	0.00298984	1e-06	0.111513	0.0736032
EIF3M	1e-06	0.426881	1e-06	1e-06	1e-06	1e-06	1e-06	0.0504707	1e-06	0.0112447	1e-06	1e-06	0.126888

[truncated: 2 more sheets: RCC, T-cell]
