# Supplementary material for: STANCE: a unified statistical model to detect cell-type-specific spatially variable genes in spatial transcriptomics
Source: Nat Commun. 2025 Feb 20;16:1793. doi: 10.1038/s41467-025-57117-w (PMC11842841; doi:10.1038/s41467-025-57117-w)
Supplement: Supplementary file 4 — Source Data [file 41467_2025_57117_MOESM4_ESM.zip › Source Data/FigS20.xlsx]

## Sheet: B-cell
	query	significant	p_value	term_size	query_size	intersection_size	precision	recall	term_id	source	term_name
1	query_1	TRUE	6.59177800348068e-09	156	117	13	0.111111	0.0833333	GO:0002181	GO:BP	cytoplasmic translation
2	query_1	TRUE	3.33619903133646e-05	5986	117	62	0.529915	0.0103575	GO:1901564	GO:BP	organonitrogen compound metabolic process
3	query_1	TRUE	5.3690445015304e-05	1097	117	23	0.196581	0.0209663	GO:0044093	GO:BP	positive regulation of molecular function
4	query_1	TRUE	5.47016248064681e-05	1799	117	30	0.25641	0.0166759	GO:0065009	GO:BP	regulation of molecular function
5	query_1	TRUE	9.51804245075395e-05	1227	117	24	0.205128	0.0195599	GO:0050790	GO:BP	regulation of catalytic activity
6	query_1	TRUE	0.000103652	38	117	6	0.0512821	0.157895	GO:0002478	GO:BP	antigen processing and presentation of exogenous peptide antigen
7	query_1	TRUE	0.000127977	555	117	16	0.136752	0.0288288	GO:0030162	GO:BP	regulation of proteolysis
8	query_1	TRUE	0.000167961	68	117	7	0.0598291	0.102941	GO:0048002	GO:BP	antigen processing and presentation of peptide antigen
9	query_1	TRUE	0.000232225	911	117	20	0.17094	0.0219539	GO:0006518	GO:BP	peptide metabolic process
10	query_1	TRUE	0.000248786	1194	117	23	0.196581	0.019263	GO:0043603	GO:BP	amide metabolic process

## Sheet: EC
	query	significant	p_value	term_size	query_size	intersection_size	precision	recall	term_id	source	term_name
1	query_1	TRUE	3.75964008850022e-49	752	610	117	0.191803	0.155585	GO:0001944	GO:BP	vasculature development
2	query_1	TRUE	1.70077907354719e-48	721	610	114	0.186885	0.158114	GO:0001568	GO:BP	blood vessel development
3	query_1	TRUE	2.76265246501309e-48	1130	610	141	0.231148	0.124779	GO:0072359	GO:BP	circulatory system development
4	query_1	TRUE	8.60490097336525e-47	5899	610	344	0.563934	0.058315	GO:0048856	GO:BP	anatomical structure development
5	query_1	TRUE	3.45620072708124e-45	1496	610	158	0.259016	0.105615	GO:0016477	GO:BP	cell migration
6	query_1	TRUE	7.1804450441504e-45	2684	610	216	0.354098	0.0804769	GO:0009653	GO:BP	anatomical structure morphogenesis
7	query_1	TRUE	2.64295959394542e-43	625	610	101	0.165574	0.1616	GO:0048514	GO:BP	blood vessel morphogenesis
8	query_1	TRUE	8.32090945453794e-43	6453	610	355	0.581967	0.0550132	GO:0032502	GO:BP	developmental process
9	query_1	TRUE	3.28978211245588e-41	8976	610	429	0.703279	0.0477941	GO:0050896	GO:BP	response to stimulus
10	query_1	TRUE	2.69244281739298e-40	538	610	91	0.14918	0.169145	GO:0001525	GO:BP	angiogenesis

## Sheet: Epi_non-PT
	query	significant	p_value	term_size	query_size	intersection_size	precision	recall	term_id	source	term_name
1	query_1	TRUE	1.89822705752121e-32	145	516	44	0.0852713	0.303448	GO:0006119	GO:BP	oxidative phosphorylation
2	query_1	TRUE	3.7814845728094e-32	156	516	45	0.0872093	0.288462	GO:0002181	GO:BP	cytoplasmic translation
3	query_1	TRUE	1.19822177452492e-29	196	516	47	0.0910853	0.239796	GO:0009060	GO:BP	aerobic respiration
4	query_1	TRUE	1.19973468366243e-28	515	516	70	0.135659	0.135922	GO:0006091	GO:BP	generation of precursor metabolites and energy
5	query_1	TRUE	5.24438607197324e-28	223	516	48	0.0930233	0.215247	GO:0046034	GO:BP	ATP metabolic process
6	query_1	TRUE	6.22335165485614e-28	247	516	50	0.0968992	0.202429	GO:0009205	GO:BP	purine ribonucleoside triphosphate metabolic process
7	query_1	TRUE	2.52339075847187e-27	254	516	50	0.0968992	0.19685	GO:0009199	GO:BP	ribonucleoside triphosphate metabolic process
8	query_1	TRUE	2.52339075847187e-27	254	516	50	0.0968992	0.19685	GO:0009144	GO:BP	purine nucleoside triphosphate metabolic process
9	query_1	TRUE	5.14365302077933e-27	270	516	51	0.0988372	0.188889	GO:0009141	GO:BP	nucleoside triphosphate metabolic process
10	query_1	TRUE	1.39879387882918e-26	77	516	31	0.0600775	0.402597	GO:0015986	GO:BP	proton motive force-driven ATP synthesis

## Sheet: Epi_PT
	query	significant	p_value	term_size	query_size	intersection_size	precision	recall	term_id	source	term_name
1	query_1	TRUE	7.729277714691e-36	156	345	42	0.121739	0.269231	GO:0002181	GO:BP	cytoplasmic translation
2	query_1	TRUE	3.0371560935974e-19	5986	345	184	0.533333	0.0307384	GO:1901564	GO:BP	organonitrogen compound metabolic process
3	query_1	TRUE	1.21215029877031e-17	1194	345	70	0.202899	0.0586265	GO:0043603	GO:BP	amide metabolic process
4	query_1	TRUE	4.40152896611477e-17	911	345	60	0.173913	0.0658617	GO:0006518	GO:BP	peptide metabolic process
5	query_1	TRUE	4.74996962976076e-15	1761	345	82	0.237681	0.0465645	GO:1901566	GO:BP	organonitrogen compound biosynthetic process
6	query_1	TRUE	1.30383533319261e-14	723	345	50	0.144928	0.0691563	GO:0006412	GO:BP	translation
7	query_1	TRUE	3.12819936473439e-14	887	345	55	0.15942	0.0620068	GO:0043604	GO:BP	amide biosynthetic process
8	query_1	TRUE	6.5937080199745e-14	752	345	50	0.144928	0.0664894	GO:0043043	GO:BP	peptide biosynthetic process
9	query_1	TRUE	3.35853109004435e-12	1813	345	78	0.226087	0.0430226	GO:0044281	GO:BP	small molecule metabolic process
10	query_1	TRUE	1.15065546364737e-11	223	345	26	0.0753623	0.116592	GO:0046034	GO:BP	ATP metabolic process

## Sheet: Fibro
	query	significant	p_value	term_size	query_size	intersection_size	precision	recall	term_id	source	term_name
1	query_1	TRUE	3.75236224562444e-31	2684	622	194	0.311897	0.0722802	GO:0009653	GO:BP	anatomical structure morphogenesis
2	query_1	TRUE	1.39060197195472e-30	1512	622	138	0.221865	0.0912698	GO:0007155	GO:BP	cell adhesion
3	query_1	TRUE	2.55105100375259e-30	5899	622	315	0.506431	0.0533989	GO:0048856	GO:BP	anatomical structure development
4	query_1	TRUE	9.70990566657519e-28	752	622	91	0.146302	0.121011	GO:0001944	GO:BP	vasculature development
5	query_1	TRUE	5.46821599109504e-27	721	622	88	0.141479	0.122053	GO:0001568	GO:BP	blood vessel development
6	query_1	TRUE	5.89820898256844e-27	1496	622	131	0.210611	0.0875668	GO:0016477	GO:BP	cell migration
7	query_1	TRUE	1.20864610807551e-26	6453	622	325	0.522508	0.0503642	GO:0032502	GO:BP	developmental process
8	query_1	TRUE	2.01644626727616e-26	934	622	100	0.160772	0.107066	GO:0030334	GO:BP	regulation of cell migration
9	query_1	TRUE	3.62886517993573e-26	872	622	96	0.154341	0.110092	GO:0035239	GO:BP	tube morphogenesis
10	query_1	TRUE	4.71366184002222e-26	557	622	76	0.122186	0.136445	GO:0009611	GO:BP	response to wounding

## Sheet: Mast
	query	significant	p_value	term_size	query_size	intersection_size	precision	recall	term_id	source	term_name
1	query_1	TRUE	5.20641582420463e-10	5986	314	150	0.477707	0.0250585	GO:1901564	GO:BP	organonitrogen compound metabolic process
2	query_1	TRUE	1.70417056357509e-08	1512	314	59	0.187898	0.0390212	GO:0007155	GO:BP	cell adhesion
3	query_1	TRUE	4.37208905430492e-08	4912	314	126	0.401274	0.0256515	GO:0019538	GO:BP	protein metabolic process
4	query_1	TRUE	1.06228690723495e-07	5899	314	142	0.452229	0.0240719	GO:0048856	GO:BP	anatomical structure development
5	query_1	TRUE	2.81170569490632e-07	6453	314	150	0.477707	0.023245	GO:0032502	GO:BP	developmental process
6	query_1	TRUE	9.40368266131296e-07	6250	314	145	0.461783	0.0232	GO:0048518	GO:BP	positive regulation of biological process
7	query_1	TRUE	2.40519675263332e-06	3973	314	104	0.33121	0.0261767	GO:0048731	GO:BP	system development
8	query_1	TRUE	2.61279501233081e-06	4643	314	116	0.369427	0.0249838	GO:0007275	GO:BP	multicellular organism development
9	query_1	TRUE	6.61529179214891e-06	946	314	40	0.127389	0.0422833	GO:0098609	GO:BP	cell-cell adhesion
10	query_1	TRUE	6.97202110728359e-06	3939	314	102	0.324841	0.0258949	GO:0048583	GO:BP	regulation of response to stimulus

## Sheet: Myeloid
	query	significant	p_value	term_size	query_size	intersection_size	precision	recall	term_id	source	term_name
1	query_1	TRUE	1.5438024853492e-28	8976	432	304	0.703704	0.0338681	GO:0050896	GO:BP	response to stimulus
2	query_1	TRUE	1.45929833292742e-24	2723	432	143	0.331019	0.0525156	GO:0009605	GO:BP	response to external stimulus
3	query_1	TRUE	1.50122074348325e-24	2955	432	150	0.347222	0.0507614	GO:0051239	GO:BP	regulation of multicellular organismal process
4	query_1	TRUE	1.16321887859377e-23	3855	432	174	0.402778	0.0451362	GO:0006950	GO:BP	response to stress
5	query_1	TRUE	4.92675848045324e-22	7669	432	263	0.608796	0.0342939	GO:0032501	GO:BP	multicellular organismal process
6	query_1	TRUE	1.09610022527999e-20	1791	432	106	0.24537	0.0591848	GO:0006952	GO:BP	defense response
7	query_1	TRUE	1.66810618713725e-20	1512	432	96	0.222222	0.0634921	GO:0002682	GO:BP	regulation of immune system process
8	query_1	TRUE	5.77376343699578e-20	3957	432	169	0.391204	0.0427091	GO:0042221	GO:BP	response to chemical
9	query_1	TRUE	1.94181961002476e-19	6250	432	225	0.520833	0.036	GO:0048518	GO:BP	positive regulation of biological process
10	query_1	TRUE	2.469859852185e-19	1512	432	94	0.217593	0.0621693	GO:0007155	GO:BP	cell adhesion

## Sheet: NK
	query	significant	p_value	term_size	query_size	intersection_size	precision	recall	term_id	source	term_name
1	query_1	TRUE	2.73413832297092e-12	145	88	14	0.159091	0.0965517	GO:0006119	GO:BP	oxidative phosphorylation
2	query_1	TRUE	5.64247658109993e-11	3855	88	48	0.545455	0.0124514	GO:0006950	GO:BP	response to stress
3	query_1	TRUE	1.86642895144917e-10	196	88	14	0.159091	0.0714286	GO:0009060	GO:BP	aerobic respiration
4	query_1	TRUE	8.58306405414921e-10	100	88	11	0.125	0.11	GO:0042775	GO:BP	mitochondrial ATP synthesis coupled electron transport
5	query_1	TRUE	8.58306405414921e-10	100	88	11	0.125	0.11	GO:0042773	GO:BP	ATP synthesis coupled electron transport
6	query_1	TRUE	3.76046113505402e-09	244	88	14	0.159091	0.057377	GO:0045333	GO:BP	cellular respiration
7	query_1	TRUE	7.896418275191e-09	122	88	11	0.125	0.0901639	GO:0022904	GO:BP	respiratory electron transport chain
8	query_1	TRUE	1.20431688717029e-08	92	88	10	0.113636	0.108696	GO:0019646	GO:BP	aerobic electron transport chain
9	query_1	TRUE	1.78935983766578e-08	66	88	9	0.102273	0.136364	GO:0042776	GO:BP	proton motive force-driven mitochondrial ATP synthesis
10	query_1	TRUE	3.4392938653845e-08	102	88	10	0.113636	0.0980392	GO:0006754	GO:BP	ATP biosynthetic process

## Sheet: pDC
	query	significant	p_value	term_size	query_size	intersection_size	precision	recall	term_id	source	term_name
1	query_1	TRUE	1.1403698348072e-11	28	99	9	0.0909091	0.321429	GO:0019886	GO:BP	antigen processing and presentation of exogenous peptide antigen via MHC class II
2	query_1	TRUE	1.71679943575568e-11	8976	99	80	0.808081	0.00891266	GO:0050896	GO:BP	response to stimulus
3	query_1	TRUE	4.56005250969041e-11	32	99	9	0.0909091	0.28125	GO:0002495	GO:BP	antigen processing and presentation of peptide antigen via MHC class II
4	query_1	TRUE	1.50708516008868e-10	36	99	9	0.0909091	0.25	GO:0002504	GO:BP	antigen processing and presentation of peptide or polysaccharide antigen via MHC class II
5	query_1	TRUE	2.58948563032615e-10	38	99	9	0.0909091	0.236842	GO:0002478	GO:BP	antigen processing and presentation of exogenous peptide antigen
6	query_1	TRUE	1.42142415681636e-09	2776	99	42	0.424242	0.0151297	GO:0002376	GO:BP	immune system process
7	query_1	TRUE	1.76824202697754e-09	68	99	10	0.10101	0.147059	GO:0048002	GO:BP	antigen processing and presentation of peptide antigen
8	query_1	TRUE	2.09067995074453e-09	47	99	9	0.0909091	0.191489	GO:0019884	GO:BP	antigen processing and presentation of exogenous antigen
9	query_1	TRUE	2.45987434033215e-09	2955	99	43	0.434343	0.0145516	GO:0051239	GO:BP	regulation of multicellular organismal process
10	query_1	TRUE	3.67274822395679e-09	2723	99	41	0.414141	0.0150569	GO:0009605	GO:BP	response to external stimulus

## Sheet: Plasma
	query	significant	p_value	term_size	query_size	intersection_size	precision	recall	term_id	source	term_name
1	query_1	TRUE	0.00053216	3855	62	29	0.467742	0.0075227	GO:0006950	GO:BP	response to stress
2	query_1	TRUE	0.00205119	2274	62	21	0.33871	0.00923483	GO:0048584	GO:BP	positive regulation of response to stimulus
3	query_1	TRUE	0.00838027	4912	62	31	0.5	0.00631107	GO:0019538	GO:BP	protein metabolic process
4	query_1	TRUE	0.0309117	1648	62	16	0.258065	0.00970874	GO:0048585	GO:BP	negative regulation of response to stimulus
5	query_1	TRUE	0.0388988	3939	62	26	0.419355	0.00660066	GO:0048583	GO:BP	regulation of response to stimulus
6	query_1	TRUE	0.0444548	5874	62	33	0.532258	0.00561798	GO:0048519	GO:BP	negative regulation of biological process
7	query_1	TRUE	0.0499892	168	36	5	0.138889	0.0297619	KEGG:04141	KEGG	Protein processing in endoplasmic reticulum
8	query_1	TRUE	0.00827311	459	47	10	0.212766	0.0217865	REAC:R-HSA-9679506	REAC	SARS-CoV Infections
9	query_1	TRUE	0.0103331	471	47	10	0.212766	0.0212314	REAC:R-HSA-449147	REAC	Signaling by Interleukins
10	query_1	TRUE	0.0146684	1101	47	15	0.319149	0.013624	REAC:R-HSA-168249	REAC	Innate Immune System

[truncated: 2 more sheets: RCC, T-cell]
