# Supplementary material for: STANCE: a unified statistical model to detect cell-type-specific spatially variable genes in spatial transcriptomics
Source: Nat Commun. 2025 Feb 20;16:1793. doi: 10.1038/s41467-025-57117-w (PMC11842841; doi:10.1038/s41467-025-57117-w)
Supplement: Supplementary file 4 — Source Data [file 41467_2025_57117_MOESM4_ESM.zip › Source Data/FigS22.xlsx]

## Sheet: Sheet1
	deconvolved cell type 1	deconvolved cell type 2	deconvolved cell type 3	deconvolved cell type 4	deconvolved cell type 5	deconvolved cell type 6	deconvolved cell type 7	deconvolved cell type 8	deconvolved cell type 9	deconvolved cell type 10	deconvolved cell type 11	deconvolved cell type 12
5 Olfactory Nerve Layer	0.09	0.45	0.08	0.02	0.07	0.13	0.15	0.16	0.12	0.13	0.12	0.87
4 Glomerular Layer	0.27	0.75	0.35	0.22	0.26	0.31	0.39	0.26	0.33	0.35	0.39	0.28
3 Outer Plexiform Layer	0.31	0.38	0.46	0.3	0.37	0.29	0.4	0.64	0.41	0.57	0.59	0.15
2 Mitral Cell Layer	0.43	0.16	0.67	0.43	0.52	0.32	0.48	0.31	0.57	0.62	0.76	-0.02
1 Granular Cell Layer	0.57	0.05	0.32	0.87	0.64	0.47	0.41	0.28	0.76	0.25	0.19	-0.07
