# Supplementary material for: STANCE: a unified statistical model to detect cell-type-specific spatially variable genes in spatial transcriptomics
Source: Nat Commun. 2025 Feb 20;16:1793. doi: 10.1038/s41467-025-57117-w (PMC11842841; doi:10.1038/s41467-025-57117-w)
Supplement: Supplementary file 4 — Source Data [file 41467_2025_57117_MOESM4_ESM.zip › Source Data/FigS23.xlsx]

## Sheet: 1
	1	2	3	4	5	6	7	8	9	10	11	12	Error_residuals
Cpne2	0.857098	0.017633	1e-06	0.00554662	1e-06	1e-06	0.166626	1e-06	1e-06	0.122592	1e-06	0.048727	0.0453679
Slc8a1	1.70268	0.0452758	1e-06	1e-06	0.53423	0.0417507	1e-06	1e-06	0.291735	1e-06	0.074102	1e-06	0.0992911
Ywhaq	0.684748	0.00800765	1e-06	0.00327794	0.0149831	0.144132	0.11153	0.0361843	1e-06	0.0201222	1e-06	0.0394664	0.0781259
Limd2	2.24782	1e-06	0.588183	0.125304	1e-06	0.0222091	0.612301	0.00270989	1e-06	1e-06	0.0659479	1e-06	0.0818963
C1qtnf4	1.17681	1e-06	1e-06	0.0762913	1e-06	0.0472712	0.233168	0.130276	1e-06	0.362653	1e-06	1e-06	0.0711628
Cabin1	0.270713	1e-06	0.0374034	0.0600181	1e-06	0.0463516	1e-06	1e-06	1e-06	1e-06	1e-06	0.0208221	0.0655904
Pbx1	0.686036	0.130661	1e-06	0.246901	1e-06	1e-06	0.0102235	0.0226353	1e-06	0.0564289	0.00164223	0.0581241	0.0750014
Abl2	1.22633	0.0344963	1e-06	0.10725	1e-06	0.0182615	0.59618	0.0580461	0.0777383	1e-06	0.104891	1e-06	0.087454
Rasgrf2	0.518863	0.16021	1e-06	0.0921657	0.118074	1e-06	1e-06	1e-06	1e-06	1e-06	1e-06	0.0318804	0.078629
Fam63b	1.84579	0.0371931	0.315242	0.166203	1e-06	1e-06	0.49677	0.480713	1e-06	1e-06	0.177209	1e-06	0.0777426
Dpysl5	1.31106	1e-06	1e-06	0.169175	0.584836	0.241438	0.0440954	0.00221521	0.117573	1e-06	0.0310813	1e-06	0.074334
Mef2c	0.94337	0.0407548	1e-06	0.021456	1e-06	1e-06	1e-06	1e-06	0.704554	1e-06	1e-06	0.0819529	0.0718876
Rit2	0.749139	1e-06	1e-06	0.163121	1e-06	1e-06	0.0373872	0.0350823	1e-06	0.174168	0.28189	1e-06	0.0767401
Ppp3cb	0.783701	0.00923465	1e-06	0.0947116	1e-06	1e-06	0.446076	0.185321	1e-06	1e-06	0.00157087	1e-06	0.0810589
Dab2	0.233777	0.0984604	1e-06	1e-06	1e-06	1e-06	0.0130984	1e-06	1e-06	0.0383473	1e-06	0.0652785	0.0386342
Sh3pxd2b	0.224702	1e-06	1e-06	1e-06	1e-06	0.0848756	1e-06	1e-06	0.00621955	1e-06	1e-06	0.10246	0.0514823
Crip2	0.398675	1e-06	1e-06	0.0670225	1e-06	0.00350933	1e-06	0.0920514	1e-06	1e-06	0.0811459	0.113105	0.0804804
Phf17	0.38327	1e-06	1e-06	0.0718138	0.0788732	1e-06	1e-06	0.0548562	1e-06	1e-06	1e-06	0.150308	0.0725499
Prdx1	0.880388	0.102464	1e-06	0.0197029	1e-06	0.160168	1e-06	1e-06	1e-06	1e-06	0.000384711	0.602126	0.107595
Chst8	0.751805	0.0184046	0.130741	1e-06	1e-06	1e-06	0.159787	0.0551946	1e-06	0.232495	0.255605	1e-06	0.0376791

## Sheet: 2
	1	2	3	4	5	6	7	8	9	10	11	12	Error_residuals
Ogn	1e-06	4.35878	1e-06	1e-06	1e-06	0.00514192	1e-06	0.0465586	1e-06	1e-06	1e-06	0.0167452	0.0396496
Fmod	1e-06	0.99259	1e-06	1e-06	1e-06	0.0179096	0.00573965	1e-06	1e-06	1e-06	1e-06	1e-06	0.0323534
Hba-a2	0.0958821	3.61127	1e-06	1e-06	1e-06	1e-06	1e-06	0.000428325	0.0965529	1e-06	1e-06	0.0077155	0.0472876
Aebp1	1e-06	2.13958	1e-06	1e-06	1e-06	1e-06	0.119283	0.00499562	1e-06	1e-06	1e-06	0.00367991	0.0409723
Beta-s	1e-06	38.9945	2.48917	0.0178857	1e-06	1e-06	0.198371	0.145708	0.21469	0.0505707	1e-06	1e-06	0.153677
Mgp	1e-06	0.74873	1e-06	1e-06	1e-06	1e-06	0.00905386	0.00932411	1e-06	1e-06	1e-06	1e-06	0.0492315
Igf2	1e-06	5.74228	1e-06	1e-06	0.0469366	1e-06	0.131166	1e-06	1e-06	0.788242	0.101109	1e-06	0.105002
Pxn	1e-06	0.149431	1e-06	0.00829114	1e-06	1e-06	1e-06	1e-06	1e-06	1e-06	1e-06	0.0109179	0.0334704
Myl9	1e-06	0.337829	1e-06	1e-06	1e-06	0.0395712	1e-06	1e-06	0.0246175	1e-06	0.0108612	0.0187347	0.0498528
Cfh	0.159818	0.858928	1e-06	0.00012819	1e-06	1e-06	0.0375144	1e-06	0.0541032	1e-06	1e-06	0.0718438	0.050656
Ptgds	0.368599	5.52695	1e-06	0.0187173	1e-06	1e-06	0.331016	0.412178	1e-06	0.0709671	1e-06	1.15771	0.096348
Slc13a4	0.453817	1.34052	1e-06	0.00460648	1e-06	1e-06	0.0660297	1e-06	0.00104337	0.0177527	1e-06	0.0413768	0.0328585
Aldh2	1e-06	0.326852	1e-06	0.0697022	1e-06	1e-06	1e-06	1e-06	1e-06	1e-06	1e-06	0.0271321	0.0994563
Hbb-b2	0.209578	0.867043	0.0554572	0.0295695	1e-06	1e-06	0.179601	1e-06	1e-06	1e-06	1e-06	0.0117763	0.0651541
Serping1	0.276542	0.520778	1e-06	1e-06	1e-06	0.006564	1e-06	0.0218883	1e-06	1e-06	1e-06	0.0289033	0.0470864
Shisa2	0.120604	0.405813	1e-06	1e-06	1e-06	0.0113262	1e-06	0.00420979	1e-06	1e-06	1e-06	0.158135	0.0273924
Dcn	1e-06	2.29436	0.241639	1e-06	1e-06	1e-06	0.372028	0.167098	1e-06	1e-06	1e-06	1.16097	0.0791579
Nbl1	1e-06	0.441468	1e-06	1e-06	0.0107561	0.0400079	0.186683	1e-06	1e-06	1e-06	0.0920892	1e-06	0.0665505
Nrxn2	1e-06	0.216737	1e-06	0.0134276	1e-06	1e-06	1e-06	0.0225677	1e-06	1e-06	1e-06	0.109565	0.0837622
Zic2	1e-06	0.713439	1e-06	0.00551578	1e-06	0.0493915	0.457238	1e-06	1e-06	1e-06	0.201675	1e-06	0.0764007

## Sheet: 3
	1	2	3	4	5	6	7	8	9	10	11	12	Error_residuals
Kcnc1	1e-06	0.0986343	1.02137	1e-06	1e-06	0.041781	1e-06	1e-06	1e-06	1e-06	0.0694531	0.0226513	0.0969536
Rab3b	0.318957	0.0407929	6.59748	0.096198	0.43358	0.00252185	1e-06	1e-06	1e-06	0.615481	0.594188	1e-06	0.0849708
Lhfp	1e-06	0.100692	1.01113	0.14466	1e-06	1e-06	0.0521499	1e-06	1e-06	1e-06	0.00853419	0.0079024	0.105243
Ntng1	1e-06	1e-06	4.02121	1e-06	1e-06	1e-06	0.336306	1e-06	0.00813377	0.72038	0.494381	0.0321238	0.0817045
Shisa3	1e-06	1e-06	3.95948	0.0991404	1e-06	1e-06	0.723143	1e-06	0.00306323	0.00653057	0.909032	1e-06	0.0777945
Tpt1	1e-06	1e-06	0.727517	1e-06	1e-06	1e-06	1e-06	1e-06	1e-06	0.191901	1e-06	0.0908625	0.0700071
Scube1	1e-06	1e-06	1.94754	1e-06	1e-06	0.00940523	1e-06	1e-06	1e-06	0.507143	0.353494	1e-06	0.0780023
Ptprf	1e-06	1e-06	0.339488	0.0850468	1e-06	1e-06	1e-06	1e-06	1e-06	1e-06	1e-06	0.00565376	0.0762782
Sez6	1e-06	0.0535092	3.77413	0.208368	0.10898	0.216321	0.0292369	0.422149	1e-06	1e-06	0.730572	0.240714	0.0863127
Scamp1	1e-06	1e-06	0.437404	0.0687712	1e-06	1e-06	1e-06	0.0260217	0.0370312	1e-06	1e-06	0.0406234	0.0958149
Arhgap33	1e-06	0.0199511	0.695111	0.115805	1e-06	0.104243	0.109253	1e-06	1e-06	1e-06	0.0274215	1e-06	0.0726341
Fkbp1b	0.0246579	1e-06	0.680217	0.00324388	1e-06	1e-06	1e-06	1e-06	0.111148	0.104071	0.158659	1e-06	0.0474903
Rasa2	0.00867809	1e-06	0.592595	0.0336167	0.0229716	1e-06	0.123057	1e-06	0.102171	1e-06	1e-06	0.024495	0.091078
Otop2	1e-06	1e-06	1.13445	0.0124829	0.000739906	1e-06	0.0740886	1e-06	1e-06	0.334034	0.340846	1e-06	0.0394421
Elavl2	0.0948334	1e-06	1.55712	0.0489981	1e-06	0.165506	1e-06	0.0943236	1e-06	0.652686	1e-06	1e-06	0.0649204
Camkk1	0.251289	1e-06	0.711194	0.0215461	1e-06	1e-06	0.0758626	1e-06	1e-06	1e-06	0.0850035	0.0209887	0.072438
Edil3	1e-06	1e-06	1.8641	1e-06	0.137251	1e-06	0.464753	0.273005	0.0188259	1e-06	1e-06	0.395549	0.0976508
Dock9	1e-06	1e-06	0.372759	0.045899	1e-06	1e-06	1e-06	1e-06	1e-06	1e-06	0.15096	1e-06	0.0825568
Zfp207	1e-06	0.155466	0.831948	0.0470244	0.0302702	0.0796932	1e-06	1e-06	1e-06	0.280787	1e-06	1e-06	0.0848982
Spock1	1e-06	0.248356	0.979244	0.00813684	0.083693	0.0623918	0.0966971	1e-06	1e-06	0.0890418	0.148497	1e-06	0.0631809

## Sheet: 4
	1	2	3	4	5	6	7	8	9	10	11	12	Error_residuals
Kctd4	1e-06	1e-06	0.0117555	0.515055	0.0165231	0.00351906	1e-06	1e-06	0.0275125	1e-06	1e-06	1e-06	0.0358422
Gfod1	1e-06	1e-06	1e-06	0.135205	1e-06	1e-06	1e-06	1e-06	1e-06	1e-06	0.0138191	1e-06	0.0427241
Jph3	1e-06	0.0187376	0.016411	0.13386	1e-06	1e-06	1e-06	1e-06	1e-06	1e-06	1e-06	1e-06	0.083206
Cartpt	1e-06	1e-06	0.0484577	0.221813	1e-06	0.0405963	0.00545675	1e-06	0.0792996	1e-06	0.0394351	1e-06	0.0561521
Nab2	1e-06	1e-06	1e-06	0.155891	0.0954429	1e-06	1e-06	1e-06	1e-06	1e-06	0.0600885	1e-06	0.0537702
Klf16	1e-06	1e-06	1e-06	0.343187	0.23103	1e-06	0.0233756	1e-06	0.0719267	1e-06	0.0838899	0.00670165	0.0563085
Gabrd	1e-06	0.0171087	1e-06	0.118349	1e-06	1e-06	1e-06	1e-06	0.0253137	1e-06	0.0850075	1e-06	0.0479937
Sdccag8	1e-06	1e-06	0.144517	0.166072	0.0281695	1e-06	1e-06	1e-06	1e-06	1e-06	0.00820164	0.00611322	0.0708166
AI837181	0.0391447	1e-06	0.0376643	0.0793209	1e-06	1e-06	1e-06	1e-06	1e-06	1e-06	1e-06	1e-06	0.0470408
Wasf1	1e-06	0.00168619	1e-06	0.246458	1e-06	1e-06	1e-06	0.0185564	1e-06	0.234976	0.0692628	1e-06	0.106298
Rbm3	1e-06	1e-06	1e-06	0.0820812	1e-06	1e-06	1e-06	1e-06	1e-06	1e-06	0.0530511	0.00359482	0.0872907
Tmem229a	1e-06	0.0439938	1e-06	0.185247	1e-06	1e-06	0.101194	0.00524217	1e-06	1e-06	1e-06	0.0776751	0.0973784
Tyro3	1e-06	0.0763935	0.449174	0.468708	1e-06	1e-06	0.0712977	0.0865584	0.00572074	0.101079	1e-06	1e-06	0.0805874
Igsf3	1e-06	1e-06	0.0348597	0.279065	0.295515	0.114011	1e-06	1e-06	1e-06	1e-06	1e-06	1e-06	0.0744718
Arhgef25	1e-06	1e-06	1e-06	0.0608932	1e-06	1e-06	1e-06	1e-06	1e-06	1e-06	0.0550606	0.00327878	0.0571965
Fam131a	1e-06	0.00959212	0.000365464	0.123891	1e-06	0.0941051	0.0781266	1e-06	1e-06	1e-06	1e-06	1e-06	0.0598274
Jph4	1e-06	0.0139395	1e-06	0.0947917	1e-06	0.0446192	1e-06	0.0319417	1e-06	1e-06	0.0330034	1e-06	0.0648437
Bambi	0.00600519	1e-06	0.0187993	0.103253	1e-06	0.123579	1e-06	1e-06	1e-06	1e-06	0.0165174	0.00483729	0.0407852
Camk1d	1e-06	1e-06	1e-06	0.157392	1e-06	1e-06	0.0722829	1e-06	0.182224	1e-06	1e-06	1e-06	0.0759373
Ctxn3	0.266729	1e-06	1e-06	0.564356	0.122439	1e-06	0.0900229	1e-06	0.548815	1e-06	0.0875533	0.051402	0.0695787

## Sheet: 5
	1	2	3	4	5	6	7	8	9	10	11	12	Error_residuals
2310036O22Rik	1e-06	1e-06	1e-06	0.0145751	0.526754	1e-06	1e-06	1e-06	1e-06	0.0667833	1e-06	0.00759622	0.0928753
Snn	1e-06	0.0641347	1e-06	0.00421065	1.28577	1e-06	0.0851468	1e-06	0.0981738	1e-06	0.128378	1e-06	0.0947168
Fosb	1e-06	0.00591007	0.0490088	0.0380222	0.45155	0.0437617	0.021532	1e-06	0.00145367	1e-06	1e-06	1e-06	0.0552374
Stxbp6	0.109246	1e-06	1e-06	0.0937363	2.64737	0.280105	0.604181	1e-06	0.111385	0.371542	1e-06	0.0119759	0.0821635
Camkv	1e-06	0.0831759	1e-06	0.0862197	0.448164	0.00317399	1e-06	0.0327313	1e-06	1e-06	1e-06	1e-06	0.099014
Cdkn1a	0.0152191	1e-06	1e-06	0.0482603	0.51019	1e-06	1e-06	0.09256	0.0814035	0.0716235	0.0117141	1e-06	0.0423991
Necab3	1e-06	1e-06	1e-06	0.00691149	0.840739	1e-06	1e-06	1e-06	0.527632	1e-06	0.0222256	1e-06	0.0740056
Trim9	0.284422	0.0985207	1e-06	1e-06	0.807256	1e-06	1e-06	0.110948	0.0325932	0.00757083	1e-06	1e-06	0.0785316
Fxyd6	1e-06	1e-06	1e-06	0.0092541	0.963773	0.254717	1e-06	1e-06	0.089755	0.105992	0.0400206	0.235854	0.0723805
Mapre3	1e-06	0.043991	0.0905852	0.0410486	0.847624	0.0513264	0.198242	0.0475403	1e-06	1e-06	1e-06	0.17352	0.0886441
Snrpa1	1e-06	1e-06	1e-06	0.0377729	0.133064	0.0248244	1e-06	1e-06	1e-06	1e-06	1e-06	0.00845235	0.0448601
2900079G21Rik	1e-06	1e-06	0.198224	1e-06	0.470565	0.105877	1e-06	1e-06	0.0852613	1e-06	1e-06	0.0202703	0.0352447
Epas1	0.202315	1e-06	0.0146147	0.0959002	0.715746	0.0739671	0.202404	1e-06	1e-06	1e-06	0.00423705	0.0108268	0.114227
Ankrd33b	0.0760983	0.0250482	1e-06	0.134335	0.407277	0.076316	1e-06	1e-06	1e-06	1e-06	0.0620313	1e-06	0.0438113
Abr	1e-06	0.00202599	1e-06	1e-06	0.128463	1e-06	1e-06	1e-06	1e-06	1e-06	1e-06	0.0504641	0.0812342
Necab2	1e-06	0.0148404	0.250131	0.378637	0.709146	1e-06	1e-06	1e-06	1e-06	1e-06	1e-06	0.0223738	0.0732238
Nol4	1e-06	1e-06	1e-06	0.00557572	0.383433	1e-06	1e-06	0.014299	0.0557739	1e-06	0.241914	0.02986	0.0623626
Serpinh1	1e-06	0.123425	0.0115285	1e-06	0.294532	0.0217005	1e-06	0.00265832	1e-06	0.0793833	1e-06	0.0406656	0.0608225
Grik3	1e-06	1e-06	1e-06	0.0578654	0.732703	0.136661	0.0423845	0.0148365	0.304019	0.0344995	1e-06	0.189975	0.102424
Cacnb3	1e-06	1e-06	0.0715682	0.0821774	0.74364	0.154482	1e-06	1e-06	0.113395	0.00691062	0.363865	1e-06	0.106848

## Sheet: 6
	1	2	3	4	5	6	7	8	9	10	11	12	Error_residuals
Islr2	1e-06	0.00166491	1e-06	1e-06	1e-06	0.693188	1e-06	1e-06	0.0306937	1e-06	1e-06	1e-06	0.0326355
Igfbpl1	0.191951	1e-06	0.0236674	1e-06	1e-06	0.906538	1e-06	1e-06	1e-06	1e-06	1e-06	0.00508566	0.0336892
Tnfrsf19	0.178805	0.213249	1e-06	0.000486975	1e-06	3.51652	0.548494	0.00795617	1e-06	1e-06	1e-06	0.0996558	0.0457187
Gpr153	1e-06	1e-06	1e-06	0.0329744	1e-06	0.222476	0.0375181	1e-06	1e-06	1e-06	1e-06	1e-06	0.051163
Hn1	0.153337	1e-06	0.247417	0.00309619	1e-06	0.928982	1e-06	1e-06	1e-06	1e-06	0.0140902	0.0242973	0.0758846
Sox11	1e-06	1e-06	0.215852	0.188362	1e-06	1.31057	1e-06	0.0857003	0.258277	1e-06	0.0444404	1e-06	0.0868999
Tuba1a	1e-06	0.0338405	0.115075	1e-06	0.00554605	0.866464	0.0836391	0.29171	0.0312031	0.0493436	0.0170167	0.0131943	0.0306333
Mycn	1e-06	0.00263823	1e-06	0.0646752	1e-06	0.117419	1e-06	1e-06	1e-06	1e-06	1e-06	1e-06	0.0503467
Tmsb10	0.211154	0.0593461	1e-06	1e-06	1e-06	1.63049	1e-06	0.0644208	0.293866	0.293665	0.57574	0.105962	0.0832467
Ctnnd1	1e-06	1e-06	0.0337665	0.00207848	1e-06	0.215801	1e-06	1e-06	0.0796371	1e-06	1e-06	0.0545023	0.0619455
Tubb3	0.820677	0.000987143	1e-06	0.158075	1e-06	1.58327	0.0140522	1e-06	1e-06	0.0714745	0.566388	1e-06	0.0880281
Cd24a	0.225096	0.0627765	1e-06	0.00504555	1e-06	0.981544	0.39856	1e-06	0.0925015	0.192826	0.0357187	1e-06	0.0649132
Fasn	0.017206	1e-06	1e-06	1e-06	0.212558	0.783463	1e-06	0.41779	1e-06	0.00496454	1e-06	0.132754	0.0752165
Slc38a1	1e-06	0.00687288	0.231822	0.0752955	1e-06	0.674797	1e-06	1e-06	1e-06	1e-06	0.286704	0.0496341	0.09827
2700081O15Rik	1e-06	0.0262209	0.206046	0.05353	1e-06	0.293481	1e-06	1e-06	1e-06	1e-06	1e-06	0.0036428	0.0410177
Prkg1	1e-06	1e-06	1e-06	0.0146901	1e-06	0.138939	0.0257794	1e-06	0.0248529	1e-06	1e-06	0.0499659	0.0425141
Mgll	1e-06	1e-06	1e-06	0.198236	0.195816	1.2493	0.147923	0.203435	0.0941656	0.332952	0.176575	1e-06	0.0878
Dlgap1	1e-06	0.0859168	1e-06	1e-06	0.145767	0.816527	0.312857	0.00772792	1e-06	0.0414743	0.0485569	0.23527	0.0620685
Fmnl2	1e-06	0.103299	1e-06	0.128848	1e-06	0.542657	0.203073	1e-06	1e-06	1e-06	0.110381	0.00260623	0.0791926
Twsg1	0.133449	0.0530129	1e-06	1e-06	1e-06	0.240788	1e-06	1e-06	0.00442604	0.0151146	0.0114988	0.0129401	0.051235

## Sheet: 7
	1	2	3	4	5	6	7	8	9	10	11	12	Error_residuals
Nppa	1e-06	0.0660834	1e-06	1e-06	1e-06	1e-06	1.92277	0.022849	1e-06	1e-06	1e-06	0.00200238	0.0374262
AI593442	1e-06	0.0235819	0.344017	0.0118772	1e-06	0.0615334	7.38146	0.0724853	1e-06	0.0883882	1e-06	1e-06	0.0530014
Trh	1e-06	0.110677	1e-06	1e-06	0.0735939	1e-06	2.71818	0.00792916	0.0614954	1e-06	1e-06	1e-06	0.0756184
Ctgf	0.0829165	0.116361	0.0893819	1e-06	1e-06	1e-06	1.71761	1e-06	1e-06	1e-06	0.0979332	1e-06	0.0482005
Nap1l5	1e-06	0.0713417	1e-06	1e-06	1e-06	1e-06	1.23491	1e-06	1e-06	1e-06	0.198322	0.101446	0.0819805
Sertad4	0.0400982	1e-06	1e-06	0.0824869	1e-06	1e-06	0.61763	1e-06	0.0879638	0.0429941	1e-06	1e-06	0.0586706
Gfap	0.111818	0.468425	1e-06	0.00458694	1e-06	0.269782	1.91208	1e-06	1e-06	1e-06	1e-06	0.0162631	0.103357
Mt2	1e-06	0.291039	0.0142756	0.0842417	1e-06	0.121862	1.83875	0.0823376	1e-06	0.241954	1e-06	0.0126885	0.0965325
Nrsn1	1e-06	0.166891	0.176288	0.330914	0.110975	0.167918	3.01018	0.32751	0.182846	1e-06	1e-06	0.10167	0.0858275
Atcay	1e-06	1e-06	1e-06	0.0241355	0.0169428	0.135465	0.691439	1e-06	0.000556493	1e-06	0.103538	0.0492828	0.0829146
Diras2	1e-06	0.0926481	1e-06	0.00202401	1e-06	1e-06	0.970062	1e-06	1e-06	0.101609	0.341338	0.00938437	0.100107
Gja1	1e-06	1e-06	1e-06	0.154913	0.0627126	1e-06	0.423326	0.0284546	1e-06	1e-06	1e-06	0.00104357	0.104405
Shisa9	1e-06	1e-06	1e-06	0.161103	1e-06	0.157119	0.966681	1e-06	0.200598	1e-06	0.126865	0.0708658	0.113781
Mt1	0.0104447	0.0952592	1e-06	0.0770751	1e-06	1e-06	0.394312	1e-06	1e-06	1e-06	0.0877349	0.0175376	0.0581118
Id3	0.0178159	0.393128	1e-06	1e-06	1e-06	0.0800255	1.38077	0.244447	1e-06	1e-06	1e-06	0.382331	0.108231
Sh3bgrl3	1e-06	0.0549095	1e-06	0.0474867	1e-06	1e-06	0.341008	1e-06	1e-06	0.105354	1e-06	0.0222347	0.0755636
Gucy1a3	1e-06	1e-06	1e-06	0.0813134	0.0978451	0.0953404	0.482977	0.0739331	1e-06	1e-06	1e-06	1e-06	0.100558
Islr	0.0257827	0.296457	1e-06	1e-06	1e-06	0.810669	1.80898	0.121461	1e-06	0.286847	0.058856	0.0071011	0.0869724
Eomes	1e-06	0.0116406	1e-06	0.0650758	1e-06	1e-06	1.88896	1e-06	0.113094	0.656681	0.800433	0.0436778	0.084823
Arpp21	0.480419	0.0417357	1e-06	0.0219487	0.0656616	0.0905615	1.37208	1e-06	0.0470084	0.443393	1e-06	0.00894864	0.0993985

## Sheet: 8
	1	2	3	4	5	6	7	8	9	10	11	12	Error_residuals
Tspan7	1e-06	0.0130947	1e-06	0.00336105	1e-06	0.0329925	0.123479	1.53682	1e-06	0.00422924	1e-06	0.143709	0.0422176
Sh3gl2	0.46944	0.120233	1e-06	0.0460311	1e-06	0.288132	1e-06	2.77465	1e-06	1e-06	0.104268	0.105689	0.0888932
Cdr1	1e-06	1e-06	0.0526645	0.102518	1e-06	0.131194	1.20456	8.26658	0.755299	1.29605	0.436118	0.455817	0.0766194
Rasl10b	1e-06	1e-06	1e-06	0.0171631	1e-06	0.0232535	0.376204	1.44779	1e-06	1e-06	0.090508	0.248127	0.096025
Ppap2b	1e-06	1e-06	1e-06	0.129587	1e-06	0.162719	0.199369	1.05531	0.0872453	1e-06	1e-06	0.0944782	0.118842
Mt3	0.0938374	0.0971678	1e-06	0.0797928	1e-06	0.381578	1e-06	1.31947	1e-06	0.0977402	1e-06	0.118488	0.134502
Purb	0.0595002	0.0742554	1e-06	1e-06	0.0550777	1e-06	0.086426	0.731993	0.134384	1e-06	0.0845675	0.0138767	0.0556862
S1pr1	1e-06	1e-06	0.450297	1e-06	1e-06	1e-06	0.34568	1.37053	0.100183	0.316027	0.0406612	0.0255349	0.108415
Slc1a3	1e-06	1e-06	1e-06	1e-06	0.505097	0.286659	0.346487	1.81675	0.29263	1e-06	1e-06	0.349659	0.0869703
Slc1a2	0.0966201	0.892129	1e-06	0.290328	0.0249359	0.0938806	0.163989	2.02985	1e-06	1e-06	1e-06	0.533673	0.0576551
Ppp1r16b	1e-06	1e-06	0.142369	0.15292	0.362241	1e-06	0.0443545	0.939316	0.304785	1e-06	1e-06	0.02271	0.0983906
Axl	0.0735218	0.0326457	1e-06	1e-06	1e-06	0.172192	0.191966	0.55946	0.115078	1e-06	1e-06	0.0147589	0.0800991
Eid1	1e-06	0.0322992	1e-06	1e-06	1e-06	0.0346225	1e-06	0.21694	1e-06	1e-06	1e-06	0.0941961	0.104527
Ncs1	1e-06	0.0624516	1e-06	0.0576321	0.210128	1e-06	0.0434136	0.525614	0.0153972	1e-06	0.176821	0.0225263	0.0745114
Tubb2a	0.0395453	0.04856	0.0570329	0.0168812	1e-06	1e-06	0.192254	0.357708	1e-06	1e-06	1e-06	0.042781	0.0556095
Cebpd	1e-06	0.054885	1e-06	1e-06	1e-06	1e-06	1e-06	0.164053	1e-06	1e-06	0.00304724	0.107482	0.045564
Camk2a	0.34428	0.0764392	1e-06	0.131355	1.25239	1e-06	0.673263	1.89765	1e-06	1e-06	1e-06	0.209072	0.0858901
Slc4a4	1e-06	0.169758	1e-06	0.0480578	0.230879	0.03662	1e-06	0.635395	1e-06	0.182028	0.107113	0.0446682	0.110875
Ttyh1	1e-06	1e-06	1e-06	1e-06	1e-06	0.152642	0.415599	0.593348	1e-06	1e-06	0.120567	0.114716	0.0775537
Cst3	0.00885228	1e-06	1e-06	1e-06	0.301489	0.179041	0.120328	0.601953	0.223862	1e-06	1e-06	0.0285634	0.0318431

## Sheet: 9
	1	2	3	4	5	6	7	8	9	10	11	12	Error_residuals
Gcnt1	1e-06	0.0021878	1e-06	1e-06	1e-06	0.158394	1e-06	1e-06	1.09137	0.118268	1e-06	0.115995	0.0592427
Magoh	1e-06	1e-06	1e-06	0.0815476	1e-06	1e-06	1e-06	1e-06	0.213312	1e-06	1e-06	0.0336764	0.054926
Asic4	1e-06	0.0173895	1e-06	0.109842	1e-06	0.153629	1e-06	1e-06	0.324952	1e-06	1e-06	1e-06	0.0334887
Fam196b	1e-06	1e-06	1e-06	0.0471862	1e-06	1e-06	1e-06	1e-06	0.166894	1e-06	0.0823179	1e-06	0.0355095
Mpp2	1e-06	0.0338872	0.0662153	0.0151105	1e-06	1e-06	0.0151814	1e-06	0.281786	0.0222526	0.0973677	1e-06	0.0676242
Kcnb2	1e-06	1e-06	1e-06	0.0400737	1e-06	1e-06	0.043033	0.0179345	0.133466	1e-06	0.0189643	1e-06	0.0382196
Osbpl1a	1e-06	1e-06	1e-06	0.265195	1e-06	1e-06	1e-06	1e-06	0.384967	1e-06	1e-06	0.100498	0.0956973
Slc35a4	1e-06	0.00857738	0.0257726	0.0164287	1e-06	0.0195734	1e-06	1e-06	0.252133	0.108303	0.0709316	1e-06	0.0664964
Ppm1e	1e-06	0.279112	0.138881	1e-06	0.0513123	1e-06	1e-06	1e-06	0.621116	0.168973	1e-06	0.0646756	0.0852866
Gda	0.0844832	0.0498949	1e-06	0.288721	0.0565324	0.0364291	0.0979199	1e-06	0.650195	1e-06	1e-06	0.147266	0.111691
Pnck	1e-06	1e-06	1e-06	0.171968	0.140286	1e-06	1e-06	1e-06	0.238132	1e-06	1e-06	1e-06	0.0613324
Mef2c	0.94337	0.0407548	1e-06	0.021456	1e-06	1e-06	1e-06	1e-06	0.704554	1e-06	1e-06	0.0819529	0.0718876
Camk1d	1e-06	1e-06	1e-06	0.157392	1e-06	1e-06	0.0722829	1e-06	0.182224	1e-06	1e-06	1e-06	0.0759373
Necab3	1e-06	1e-06	1e-06	0.00691149	0.840739	1e-06	1e-06	1e-06	0.527632	1e-06	0.0222256	1e-06	0.0740056
Elmo1	1e-06	1e-06	1e-06	0.0059367	1e-06	0.00014238	1e-06	0.0987619	0.264305	0.0773819	0.218676	0.0352825	0.0830025
Ano3	1e-06	1e-06	0.0173465	0.0246648	0.372222	0.298884	1e-06	1e-06	0.485047	0.0258327	0.130523	0.00849864	0.0835729
Nog	1e-06	1e-06	0.0681495	0.157694	1e-06	1e-06	1e-06	1e-06	0.273445	1e-06	0.287531	1e-06	0.0587702
Hadha	1e-06	1e-06	0.0710585	1e-06	0.052917	1e-06	1e-06	1e-06	0.143215	1e-06	1e-06	0.0903305	0.0855721
Oxr1	1e-06	1e-06	0.135227	0.198646	1e-06	0.139175	0.382896	1e-06	0.713673	0.415574	0.152527	1e-06	0.0841214
Sema3c	0.372772	0.00895208	0.172764	0.180391	0.308816	0.144794	0.584681	0.0484077	0.901457	1e-06	0.0454226	0.00344005	0.0829268

## Sheet: 10
	1	2	3	4	5	6	7	8	9	10	11	12	Error_residuals
Scn1a	1e-06	0.00784152	1e-06	0.0188752	1e-06	0.0212634	0.0134361	0.0935637	0.0984602	0.862414	0.0186391	1e-06	0.044355
Tmod2	0.073237	0.141915	0.195878	1e-06	1e-06	1e-06	0.182453	1e-06	1e-06	1.68415	0.0986157	0.207849	0.102758
Gm1821	0.00926408	0.0360168	1e-06	0.0345007	1e-06	1e-06	1e-06	1e-06	1e-06	0.555383	0.209101	0.00969496	0.0531117
Abhd3	1e-06	1e-06	0.215081	1e-06	1e-06	1e-06	0.255246	1e-06	0.0475511	1.22568	0.223765	1e-06	0.0900277
Acsl6	0.100682	0.0758269	0.248171	1e-06	1e-06	1e-06	1e-06	0.245361	1e-06	1.33439	0.204815	0.00755911	0.0846303
Nptx1	0.0215738	1e-06	0.181254	1e-06	1e-06	0.0362186	0.287213	1e-06	0.0717298	1.29284	0.271902	1e-06	0.0723431
Wdr1	0.0124142	1e-06	1e-06	0.00718033	0.0755108	1e-06	1e-06	1e-06	1e-06	0.584886	0.243407	0.0170444	0.0817332
Vip	1e-06	0.0121092	0.182586	1e-06	1e-06	1e-06	0.00639351	0.832288	1e-06	1.56661	0.0857868	1e-06	0.0581279
Cbln4	1e-06	1e-06	0.079264	1e-06	0.0417998	1e-06	0.0986456	0.0313722	1e-06	0.547182	0.115715	0.00515562	0.0558416
Sv2b	1e-06	1e-06	0.765261	1e-06	1e-06	0.00626948	1e-06	1e-06	1e-06	2.22438	1.04765	1e-06	0.0916796
Lrp4	1e-06	0.071313	1e-06	0.0148624	0.148584	0.0326314	0.143799	1e-06	1e-06	0.676462	1e-06	0.0990897	0.0767119
Cldn25	0.276476	1e-06	0.396895	0.0941456	1e-06	1e-06	1e-06	1e-06	1e-06	1.17872	0.17901	1e-06	0.084294
Gjb6	1e-06	0.454671	1e-06	0.00672499	1e-06	1e-06	0.0393186	1e-06	1e-06	0.852028	0.158732	1e-06	0.0887412
Apoe	0.167908	0.0961652	1e-06	0.0814481	0.486561	1e-06	0.0614485	1e-06	1e-06	1.58064	0.310389	0.226844	0.0559734
Fam102a	1e-06	0.0184022	1e-06	0.013666	1e-06	1e-06	1e-06	1e-06	1e-06	0.151487	1e-06	0.0553929	0.0617927
Pip5k1c	1e-06	1e-06	1e-06	0.106569	0.106596	1e-06	1e-06	1e-06	1e-06	0.312999	1e-06	1e-06	0.0997358
Gm13889	0.331757	1e-06	0.710099	0.155996	1e-06	0.168821	0.0647263	1e-06	1e-06	1.92893	0.410989	1e-06	0.0910685
Aspa	1e-06	0.0133514	0.0450543	1e-06	1e-06	1e-06	0.0807068	1e-06	1e-06	0.282641	0.00618323	0.0749242	0.0633776
Ywhaz	0.0960419	0.281559	1e-06	0.0315492	1e-06	0.019723	1e-06	0.142932	1e-06	0.702036	0.0663245	0.0270829	0.0862275
Kif1b	1e-06	1e-06	0.0310015	0.0251405	1e-06	1e-06	1e-06	1e-06	0.199884	0.597552	0.265148	0.0188114	0.101062

[truncated: 2 more sheets: 11, 12]
