# Supplementary material for: STANCE: a unified statistical model to detect cell-type-specific spatially variable genes in spatial transcriptomics
Source: Nat Commun. 2025 Feb 20;16:1793. doi: 10.1038/s41467-025-57117-w (PMC11842841; doi:10.1038/s41467-025-57117-w)
Supplement: Supplementary file 4 — Source Data [file 41467_2025_57117_MOESM4_ESM.zip › Source Data/FigS5.xlsx]

## Sheet: figS5
fold_change	method	Scenario	dispersion	power
0.25	SPARK-X	Scenario1	0.7	0.814667
0.25	SPARK-X	Scenario1	1.5	0.850667
0.25	SPARK-X	Scenario2	0.7	0.810667
0.25	SPARK-X	Scenario2	1.5	0.854667
0.25	SPARK-X	Scenario3	0.7	0.806667
0.25	SPARK-X	Scenario3	1.5	0.853333
0.25	SPARK-G	Scenario1	0.7	1
0.25	SPARK-G	Scenario1	1.5	1
0.25	SPARK-G	Scenario2	0.7	1
0.25	SPARK-G	Scenario2	1.5	1
0.25	SPARK-G	Scenario3	0.7	1
0.25	SPARK-G	Scenario3	1.5	1
0.25	STANCE-RCTD	Scenario1	0.7	1
0.25	STANCE-RCTD	Scenario1	1.5	1
0.25	STANCE-RCTD	Scenario2	0.7	1
0.25	STANCE-RCTD	Scenario2	1.5	1
0.25	STANCE-RCTD	Scenario3	0.7	1
0.25	STANCE-RCTD	Scenario3	1.5	1
0.25	STANCE-oracle	Scenario1	0.7	1
0.25	STANCE-oracle	Scenario1	1.5	1
0.25	STANCE-oracle	Scenario2	0.7	1
0.25	STANCE-oracle	Scenario2	1.5	1
0.25	STANCE-oracle	Scenario3	0.7	1
0.25	STANCE-oracle	Scenario3	1.5	1
0.5	SPARK-X	Scenario1	0.7	0.728
0.5	SPARK-X	Scenario1	1.5	0.724
0.5	SPARK-X	Scenario2	0.7	0.72
0.5	SPARK-X	Scenario2	1.5	0.729333
0.5	SPARK-X	Scenario3	0.7	0.714667
0.5	SPARK-X	Scenario3	1.5	0.725333
0.5	SPARK-G	Scenario1	0.7	0.94
0.5	SPARK-G	Scenario1	1.5	0.985333
0.5	SPARK-G	Scenario2	0.7	0.958667
0.5	SPARK-G	Scenario2	1.5	0.994667
0.5	SPARK-G	Scenario3	0.7	0.952
0.5	SPARK-G	Scenario3	1.5	0.986667
0.5	STANCE-RCTD	Scenario1	0.7	0.934667
0.5	STANCE-RCTD	Scenario1	1.5	0.984
0.5	STANCE-RCTD	Scenario2	0.7	0.964
0.5	STANCE-RCTD	Scenario2	1.5	0.996
0.5	STANCE-RCTD	Scenario3	0.7	0.950667
0.5	STANCE-RCTD	Scenario3	1.5	0.988
0.5	STANCE-oracle	Scenario1	0.7	0.934667
0.5	STANCE-oracle	Scenario1	1.5	0.985333
0.5	STANCE-oracle	Scenario2	0.7	0.966667
0.5	STANCE-oracle	Scenario2	1.5	0.996
0.5	STANCE-oracle	Scenario3	0.7	0.954667
0.5	STANCE-oracle	Scenario3	1.5	0.988
2	SPARK-X	Scenario1	0.7	0.968
2	SPARK-X	Scenario1	1.5	0.989333
2	SPARK-X	Scenario2	0.7	0.969333
2	SPARK-X	Scenario2	1.5	0.990667
2	SPARK-X	Scenario3	0.7	0.972
2	SPARK-X	Scenario3	1.5	0.993333
2	SPARK-G	Scenario1	0.7	0.982667
2	SPARK-G	Scenario1	1.5	1
2	SPARK-G	Scenario2	0.7	0.976
2	SPARK-G	Scenario2	1.5	0.998667
2	SPARK-G	Scenario3	0.7	0.977333
2	SPARK-G	Scenario3	1.5	1
2	STANCE-RCTD	Scenario1	0.7	0.966667
2	STANCE-RCTD	Scenario1	1.5	0.997333
2	STANCE-RCTD	Scenario2	0.7	0.968
2	STANCE-RCTD	Scenario2	1.5	1
2	STANCE-RCTD	Scenario3	0.7	0.968
2	STANCE-RCTD	Scenario3	1.5	0.997333
2	STANCE-oracle	Scenario1	0.7	0.966667
2	STANCE-oracle	Scenario1	1.5	0.997333
2	STANCE-oracle	Scenario2	0.7	0.970667
2	STANCE-oracle	Scenario2	1.5	1
2	STANCE-oracle	Scenario3	0.7	0.968
2	STANCE-oracle	Scenario3	1.5	0.997333
4	SPARK-X	Scenario1	0.7	1
4	SPARK-X	Scenario1	1.5	1
4	SPARK-X	Scenario2	0.7	1
4	SPARK-X	Scenario2	1.5	1
4	SPARK-X	Scenario3	0.7	1
4	SPARK-X	Scenario3	1.5	1
4	SPARK-G	Scenario1	0.7	1
4	SPARK-G	Scenario1	1.5	1
4	SPARK-G	Scenario2	0.7	1
4	SPARK-G	Scenario2	1.5	1
4	SPARK-G	Scenario3	0.7	1
4	SPARK-G	Scenario3	1.5	1
4	STANCE-RCTD	Scenario1	0.7	1
4	STANCE-RCTD	Scenario1	1.5	1
4	STANCE-RCTD	Scenario2	0.7	1
4	STANCE-RCTD	Scenario2	1.5	1
4	STANCE-RCTD	Scenario3	0.7	1
4	STANCE-RCTD	Scenario3	1.5	1
4	STANCE-oracle	Scenario1	0.7	1
4	STANCE-oracle	Scenario1	1.5	1
4	STANCE-oracle	Scenario2	0.7	1
4	STANCE-oracle	Scenario2	1.5	1
4	STANCE-oracle	Scenario3	0.7	1
4	STANCE-oracle	Scenario3	1.5	1
