# Supplementary material for: STANCE: a unified statistical model to detect cell-type-specific spatially variable genes in spatial transcriptomics
Source: Nat Commun. 2025 Feb 20;16:1793. doi: 10.1038/s41467-025-57117-w (PMC11842841; doi:10.1038/s41467-025-57117-w)
Supplement: Supplementary file 4 — Source Data [file 41467_2025_57117_MOESM4_ESM.zip › Source Data/FigS8.xlsx]

## Sheet: figS8
fold_change	method	dispersion	Power
0.25	SPARK-X	0.7	0.793333
0.25	SPARK-X	1.5	0.766667
0.25	SPARK-G	0.7	0.833333
0.25	SPARK-G	1.5	0.892
0.25	STANCE-RCTD	0.7	1
0.25	STANCE-RCTD	1.5	1
0.25	STANCE-oracle	0.7	1
0.25	STANCE-oracle	1.5	1
0.5	SPARK-X	0.7	0.718667
0.5	SPARK-X	1.5	0.690667
0.5	SPARK-G	0.7	0.745333
0.5	SPARK-G	1.5	0.749333
0.5	STANCE-RCTD	0.7	0.964
0.5	STANCE-RCTD	1.5	0.994667
0.5	STANCE-oracle	0.7	0.962667
0.5	STANCE-oracle	1.5	0.994667
2	SPARK-X	0.7	0.684
2	SPARK-X	1.5	0.68
2	SPARK-G	0.7	0.78
2	SPARK-G	1.5	0.874667
2	STANCE-RCTD	0.7	0.994667
2	STANCE-RCTD	1.5	1
2	STANCE-oracle	0.7	0.994667
2	STANCE-oracle	1.5	1
4	SPARK-X	0.7	0.761333
4	SPARK-X	1.5	0.736
4	SPARK-G	0.7	0.998667
4	SPARK-G	1.5	1
4	STANCE-RCTD	0.7	1
4	STANCE-RCTD	1.5	1
4	STANCE-oracle	0.7	1
4	STANCE-oracle	1.5	1
