# Supplementary material for: STANCE: a unified statistical model to detect cell-type-specific spatially variable genes in spatial transcriptomics
Source: Nat Commun. 2025 Feb 20;16:1793. doi: 10.1038/s41467-025-57117-w (PMC11842841; doi:10.1038/s41467-025-57117-w)
Supplement: Supplementary file 4 — Source Data [file 41467_2025_57117_MOESM4_ESM.zip › Source Data/FigS9.xlsx]

## Sheet: figS9
Cell type	fold_change	method	dispersion	power
CT1	0.25	STANCE-RCTD	0.7	0.124
CT1	0.25	STANCE-RCTD	1.5	0.252
CT1	0.25	STANCE-oracle	0.7	0.176
CT1	0.25	STANCE-oracle	1.5	0.316
CT1	0.25	spVC-RCTD	0.7	0.06
CT1	0.25	spVC-RCTD	1.5	0.06
CT1	0.25	spVC-oracle	0.7	0.052
CT1	0.25	spVC-oracle	1.5	0.112
CT1	0.5	STANCE-RCTD	0.7	0.12
CT1	0.5	STANCE-RCTD	1.5	0.112
CT1	0.5	STANCE-oracle	0.7	0.104
CT1	0.5	STANCE-oracle	1.5	0.152
CT1	0.5	spVC-RCTD	0.7	0.048
CT1	0.5	spVC-RCTD	1.5	0.076
CT1	0.5	spVC-oracle	0.7	0.06
CT1	0.5	spVC-oracle	1.5	0.068
CT1	2	STANCE-RCTD	0.7	0.056
CT1	2	STANCE-RCTD	1.5	0.1
CT1	2	STANCE-oracle	0.7	0.08
CT1	2	STANCE-oracle	1.5	0.104
CT1	2	spVC-RCTD	0.7	0.044
CT1	2	spVC-RCTD	1.5	0.044
CT1	2	spVC-oracle	0.7	0.06
CT1	2	spVC-oracle	1.5	0.06
CT1	4	STANCE-RCTD	0.7	0.12
CT1	4	STANCE-RCTD	1.5	0.56
CT1	4	STANCE-oracle	0.7	0.532
CT1	4	STANCE-oracle	1.5	0.764
CT1	4	spVC-RCTD	0.7	0.064
CT1	4	spVC-RCTD	1.5	0.1
CT1	4	spVC-oracle	0.7	0.108
CT1	4	spVC-oracle	1.5	0.244
CT2	0.25	STANCE-RCTD	0.7	0.356
CT2	0.25	STANCE-RCTD	1.5	0.652
CT2	0.25	STANCE-oracle	0.7	0.548
CT2	0.25	STANCE-oracle	1.5	0.848
CT2	0.25	spVC-RCTD	0.7	0.172
CT2	0.25	spVC-RCTD	1.5	0.204
CT2	0.25	spVC-oracle	0.7	0.292
CT2	0.25	spVC-oracle	1.5	0.528
CT2	0.5	STANCE-RCTD	0.7	0.184
CT2	0.5	STANCE-RCTD	1.5	0.484
CT2	0.5	STANCE-oracle	0.7	0.38
CT2	0.5	STANCE-oracle	1.5	0.56
CT2	0.5	spVC-RCTD	0.7	0.08
CT2	0.5	spVC-RCTD	1.5	0.16
CT2	0.5	spVC-oracle	0.7	0.136
CT2	0.5	spVC-oracle	1.5	0.348
CT2	2	STANCE-RCTD	0.7	0.096
CT2	2	STANCE-RCTD	1.5	0.34
CT2	2	STANCE-oracle	0.7	0.256
CT2	2	STANCE-oracle	1.5	0.54
CT2	2	spVC-RCTD	0.7	0.024
CT2	2	spVC-RCTD	1.5	0.048
CT2	2	spVC-oracle	0.7	0.044
CT2	2	spVC-oracle	1.5	0.056
CT2	4	STANCE-RCTD	0.7	0.636
CT2	4	STANCE-RCTD	1.5	0.884
CT2	4	STANCE-oracle	0.7	0.836
CT2	4	STANCE-oracle	1.5	1
CT2	4	spVC-RCTD	0.7	0.424
CT2	4	spVC-RCTD	1.5	0.6
CT2	4	spVC-oracle	0.7	0.724
CT2	4	spVC-oracle	1.5	0.908
CT3	0.25	STANCE-RCTD	0.7	0.98
CT3	0.25	STANCE-RCTD	1.5	0.98
CT3	0.25	STANCE-oracle	0.7	0.98
CT3	0.25	STANCE-oracle	1.5	1
CT3	0.25	spVC-RCTD	0.7	0.444
CT3	0.25	spVC-RCTD	1.5	0.536
CT3	0.25	spVC-oracle	0.7	0.752
CT3	0.25	spVC-oracle	1.5	0.784
CT3	0.5	STANCE-RCTD	0.7	0.812
CT3	0.5	STANCE-RCTD	1.5	0.892
CT3	0.5	STANCE-oracle	0.7	0.812
CT3	0.5	STANCE-oracle	1.5	0.936
CT3	0.5	spVC-RCTD	0.7	0.324
CT3	0.5	spVC-RCTD	1.5	0.436
CT3	0.5	spVC-oracle	0.7	0.516
CT3	0.5	spVC-oracle	1.5	0.612
CT3	2	STANCE-RCTD	0.7	0.668
CT3	2	STANCE-RCTD	1.5	0.8
CT3	2	STANCE-oracle	0.7	0.704
CT3	2	STANCE-oracle	1.5	0.884
CT3	2	spVC-RCTD	0.7	0.104
CT3	2	spVC-RCTD	1.5	0.26
CT3	2	spVC-oracle	0.7	0.208
CT3	2	spVC-oracle	1.5	0.492
CT3	4	STANCE-RCTD	0.7	1
CT3	4	STANCE-RCTD	1.5	1
CT3	4	STANCE-oracle	0.7	0.992
CT3	4	STANCE-oracle	1.5	1
CT3	4	spVC-RCTD	0.7	0.468
CT3	4	spVC-RCTD	1.5	0.548
CT3	4	spVC-oracle	0.7	0.784
CT3	4	spVC-oracle	1.5	0.892
